# Supplementary material for: Speciation of organosulfur compounds in carbonaceous chondrites
Source: Sci Rep. 2021 Apr 1;11:7410. doi: 10.1038/s41598-021-86576-6 (PMC8016918; doi:10.1038/s41598-021-86576-6)
Supplement: Supplementary file 2 — Supplementary Information 2. [file 41598_2021_86576_MOESM2_ESM.xlsx]

## Sheet: Table A1-Murchsion
Type	M, Da	r	C	H	O	N	S	O/C	H/C
CHO	206.167	0.0013	14	22	1	0	0	0.07143	1.57143
CHO	210.089	0.00084	11	14	4	0	0	0.36364	1.27273
CHO	210.162	0.00197	13	22	2	0	0	0.15385	1.69231
CHO	212.068	0.00112	10	12	5	0	0	0.5	1.2
CHO	212.105	0.00122	11	16	4	0	0	0.36364	1.45455
CHO	212.141	0.00134	12	20	3	0	0	0.25	1.66667
CHO	214.084	0.00228	10	14	5	0	0	0.5	1.4
CHO	214.12	0.00185	11	18	4	0	0	0.36364	1.63636
CHO	214.157	0.00129	12	22	3	0	0	0.25	1.83333
CHO	216.063	0.00135	9	12	6	0	0	0.66667	1.33333
CHO	216.1	0.00221	10	16	5	0	0	0.5	1.6
CHO	216.136	0.00329	11	20	4	0	0	0.36364	1.81818
CHO	216.173	0.00244	12	24	3	0	0	0.25	2
CHO	218.058	0.00092	12	10	4	0	0	0.33333	0.83333
CHO	218.079	0.00082	9	14	6	0	0	0.66667	1.55556
CHO	218.094	0.00098	13	14	3	0	0	0.23077	1.07692
CHO	218.115	0.01233	10	18	5	0	0	0.5	1.8
CHO	218.152	0.00112	11	22	4	0	0	0.36364	2
CHO	220.073	0.00158	12	12	4	0	0	0.33333	1
CHO	220.095	0.00104	9	16	6	0	0	0.66667	1.77778
CHO	220.11	0.00093	13	16	3	0	0	0.23077	1.23077
CHO	222.053	0.0017	11	10	5	0	0	0.45455	0.90909
CHO	222.089	0.00321	12	14	4	0	0	0.33333	1.16667
CHO	222.126	0.00131	13	18	3	0	0	0.23077	1.38462
CHO	222.162	0.00438	14	22	2	0	0	0.14286	1.57143
CHO	224.032	0.00144	10	8	6	0	0	0.6	0.8
CHO	224.068	0.00211	11	12	5	0	0	0.45455	1.09091
CHO	224.105	0.00206	12	16	4	0	0	0.33333	1.33333
CHO	224.141	0.00278	13	20	3	0	0	0.23077	1.53846
CHO	224.214	0.00089	15	28	1	0	0	0.06667	1.86667
CHO	226.011	0.00091	9	6	7	0	0	0.77778	0.66667
CHO	226.027	0.00416	13	6	4	0	0	0.30769	0.46154
CHO	226.048	0.00105	10	10	6	0	0	0.6	1
CHO	226.063	0.00125	14	10	3	0	0	0.21429	0.71429
CHO	226.084	0.00312	11	14	5	0	0	0.45455	1.27273
CHO	226.12	0.00458	12	18	4	0	0	0.33333	1.5
CHO	226.136	0.00083	16	18	1	0	0	0.0625	1.125
CHO	226.157	0.00498	13	22	3	0	0	0.23077	1.69231
CHO	228.063	0.0021	10	12	6	0	0	0.6	1.2
CHO	228.079	0.00246	14	12	3	0	0	0.21429	0.85714
CHO	228.1	0.00575	11	16	5	0	0	0.45455	1.45455
CHO	228.136	0.00708	12	20	4	0	0	0.33333	1.66667
CHO	228.151	0.00086	16	20	1	0	0	0.0625	1.25
CHO	228.173	0.00301	13	24	3	0	0	0.23077	1.84615
CHO	230.058	0.00264	13	10	4	0	0	0.30769	0.76923
CHO	230.079	0.00348	10	14	6	0	0	0.6	1.4
CHO	230.094	0.00115	14	14	3	0	0	0.21429	1
CHO	230.115	0.01036	11	18	5	0	0	0.45455	1.63636
CHO	230.131	0.00093	15	18	2	0	0	0.13333	1.2
CHO	230.152	0.00936	12	22	4	0	0	0.33333	1.83333
CHO	230.188	0.00435	13	26	3	0	0	0.23077	2
CHO	232.037	0.00122	12	8	5	0	0	0.41667	0.66667
CHO	232.073	0.00166	13	12	4	0	0	0.30769	0.92308
CHO	232.095	0.00474	10	16	6	0	0	0.6	1.6
CHO	232.11	0.00272	14	16	3	0	0	0.21429	1.14286
CHO	232.131	0.02123	11	20	5	0	0	0.45455	1.81818
CHO	232.146	0.00078	15	20	2	0	0	0.13333	1.33333
CHO	232.167	0.00185	12	24	4	0	0	0.33333	2
CHO	234.016	0.00081	11	6	6	0	0	0.54545	0.54545
CHO	234.053	0.00185	12	10	5	0	0	0.41667	0.83333
CHO	234.074	0.00172	9	14	7	0	0	0.77778	1.55556
CHO	234.089	0.00483	13	14	4	0	0	0.30769	1.07692
CHO	234.11	0.01023	10	18	6	0	0	0.6	1.8
CHO	234.126	0.00276	14	18	3	0	0	0.21429	1.28571
CHO	234.147	0.00078	11	22	5	0	0	0.45455	2
CHO	234.162	0.01725	15	22	2	0	0	0.13333	1.46667
CHO	236.032	0.00198	11	8	6	0	0	0.54545	0.72727
CHO	236.068	0.00765	12	12	5	0	0	0.41667	1
CHO	236.105	0.00497	13	16	4	0	0	0.30769	1.23077
CHO	236.141	0.00368	14	20	3	0	0	0.21429	1.42857
CHO	236.178	0.00122	15	24	2	0	0	0.13333	1.6
CHO	238.011	0.0014	10	6	7	0	0	0.7	0.6
CHO	238.048	0.00371	11	10	6	0	0	0.54545	0.90909
CHO	238.063	0.00084	15	10	3	0	0	0.2	0.66667
CHO	238.084	0.00692	12	14	5	0	0	0.41667	1.16667
CHO	238.12	0.00895	13	18	4	0	0	0.30769	1.38462
CHO	238.157	0.02179	14	22	3	0	0	0.21429	1.57143
CHO	238.193	0.00107	15	26	2	0	0	0.13333	1.73333
CHO	240.027	0.002	10	8	7	0	0	0.7	0.8
CHO	240.042	0.00095	14	8	4	0	0	0.28571	0.57143
CHO	240.063	0.00436	11	12	6	0	0	0.54545	1.09091
CHO	240.079	0.00162	15	12	3	0	0	0.2	0.8
CHO	240.1	0.00691	12	16	5	0	0	0.41667	1.33333
CHO	240.115	0.00104	16	16	2	0	0	0.125	1
CHO	240.136	0.01235	13	20	4	0	0	0.30769	1.53846
CHO	240.172	0.00408	14	24	3	0	0	0.21429	1.71429
CHO	240.209	0.0008	15	28	2	0	0	0.13333	1.86667
CHO	242.021	0.00093	13	6	5	0	0	0.38462	0.46154
CHO	242.043	0.00158	10	10	7	0	0	0.7	1
CHO	242.058	0.00347	14	10	4	0	0	0.28571	0.71429
CHO	242.079	0.00468	11	14	6	0	0	0.54545	1.27273
CHO	242.094	0.00228	15	14	3	0	0	0.2	0.93333
CHO	242.115	0.0092	12	18	5	0	0	0.41667	1.5
CHO	242.131	0.00089	16	18	2	0	0	0.125	1.125
CHO	242.152	0.02064	13	22	4	0	0	0.30769	1.69231
CHO	242.188	0.0046	14	26	3	0	0	0.21429	1.85714
CHO	244.037	0.00124	13	8	5	0	0	0.38462	0.61538
CHO	244.058	0.00185	10	12	7	0	0	0.7	1.2
CHO	244.074	0.00326	14	12	4	0	0	0.28571	0.85714
CHO	244.095	0.00767	11	16	6	0	0	0.54545	1.45455
CHO	244.11	0.00215	15	16	3	0	0	0.2	1.06667
CHO	244.131	0.01905	12	20	5	0	0	0.41667	1.66667
CHO	244.146	0.00093	16	20	2	0	0	0.125	1.25
CHO	244.167	0.0253	13	24	4	0	0	0.30769	1.84615
CHO	244.204	0.00361	14	28	3	0	0	0.21429	2
CHO	246.053	0.00271	13	10	5	0	0	0.38462	0.76923
CHO	246.074	0.00343	10	14	7	0	0	0.7	1.4
CHO	246.089	0.00301	14	14	4	0	0	0.28571	1
CHO	246.11	0.00839	11	18	6	0	0	0.54545	1.63636
CHO	246.126	0.00277	15	18	3	0	0	0.2	1.2
CHO	246.147	0.01774	12	22	5	0	0	0.41667	1.83333
CHO	246.162	0.00089	16	22	2	0	0	0.125	1.375
CHO	246.183	0.00229	13	26	4	0	0	0.30769	2
CHO	248.032	0.00134	12	8	6	0	0	0.5	0.66667
CHO	248.068	0.0044	13	12	5	0	0	0.38462	0.92308
CHO	248.09	0.00478	10	16	7	0	0	0.7	1.6
CHO	248.105	0.00562	14	16	4	0	0	0.28571	1.14286
CHO	248.126	0.02546	11	20	6	0	0	0.54545	1.81818
CHO	248.141	0.00377	15	20	3	0	0	0.2	1.33333
CHO	248.178	0.00459	16	24	2	0	0	0.125	1.5
CHO	250.011	0.00082	11	6	7	0	0	0.63636	0.54545
CHO	250.048	0.00303	12	10	6	0	0	0.5	0.83333
CHO	250.084	0.00766	13	14	5	0	0	0.38462	1.07692
CHO	250.12	0.00694	14	18	4	0	0	0.28571	1.28571
CHO	250.157	0.01725	15	22	3	0	0	0.2	1.46667
CHO	250.193	0.00142	16	26	2	0	0	0.125	1.625
CHO	252.027	0.0033	11	8	7	0	0	0.63636	0.72727
CHO	252.063	0.00495	12	12	6	0	0	0.5	1
CHO	252.079	0.00185	16	12	3	0	0	0.1875	0.75
CHO	252.1	0.00905	13	16	5	0	0	0.38462	1.23077
CHO	252.136	0.00924	14	20	4	0	0	0.28571	1.42857
CHO	252.173	0.00292	15	24	3	0	0	0.2	1.6
CHO	252.209	0.00083	16	28	2	0	0	0.125	1.75
CHO	254.006	0.00167	10	6	8	0	0	0.8	0.6
CHO	254.043	0.00256	11	10	7	0	0	0.63636	0.90909
CHO	254.058	0.00087	15	10	4	0	0	0.26667	0.66667
CHO	254.079	0.00646	12	14	6	0	0	0.5	1.16667
CHO	254.094	0.00171	16	14	3	0	0	0.1875	0.875
CHO	254.115	0.00891	13	18	5	0	0	0.38462	1.38462
CHO	254.152	0.01833	14	22	4	0	0	0.28571	1.57143
CHO	254.188	0.00551	15	26	3	0	0	0.2	1.73333
CHO	256.058	0.00238	11	12	7	0	0	0.63636	1.09091
CHO	256.073	0.00327	15	12	4	0	0	0.26667	0.8
CHO	256.089	0.00121	19	12	1	0	0	0.05263	0.63158
CHO	256.095	0.00737	12	16	6	0	0	0.5	1.33333
CHO	256.11	0.00254	16	16	3	0	0	0.1875	1
CHO	256.131	0.01189	13	20	5	0	0	0.38462	1.53846
CHO	256.146	0.0013	17	20	2	0	0	0.11765	1.17647
CHO	256.167	0.0235	14	24	4	0	0	0.28571	1.71429
CHO	256.204	0.00313	15	28	3	0	0	0.2	1.86667
CHO	256.24	0.00313	16	32	2	0	0	0.125	2
CHO	258.053	0.00481	14	10	5	0	0	0.35714	0.71429
CHO	258.074	0.00516	11	14	7	0	0	0.63636	1.27273
CHO	258.089	0.00563	15	14	4	0	0	0.26667	0.93333
CHO	258.11	0.0131	12	18	6	0	0	0.5	1.5
CHO	258.126	0.00181	16	18	3	0	0	0.1875	1.125
CHO	258.147	0.01697	13	22	5	0	0	0.38462	1.69231
CHO	258.162	0.00095	17	22	2	0	0	0.11765	1.29412
CHO	258.183	0.01157	14	26	4	0	0	0.28571	1.85714
CHO	258.219	0.00339	15	30	3	0	0	0.2	2
CHO	260.032	0.00182	13	8	6	0	0	0.46154	0.61538
CHO	260.053	0.00114	10	12	8	0	0	0.8	1.2
CHO	260.068	0.00446	14	12	5	0	0	0.35714	0.85714
CHO	260.09	0.00629	11	16	7	0	0	0.63636	1.45455
CHO	260.105	0.00333	15	16	4	0	0	0.26667	1.06667
CHO	260.126	0.0126	12	20	6	0	0	0.5	1.66667
CHO	260.141	0.0029	16	20	3	0	0	0.1875	1.25
CHO	260.162	0.01845	13	24	5	0	0	0.38462	1.84615
CHO	260.199	0.00263	14	28	4	0	0	0.28571	2
CHO	262.011	0.00131	12	6	7	0	0	0.58333	0.5
CHO	262.048	0.00215	13	10	6	0	0	0.46154	0.76923
CHO	262.069	0.00123	10	14	8	0	0	0.8	1.4
CHO	262.084	0.00651	14	14	5	0	0	0.35714	1
CHO	262.105	0.01028	11	18	7	0	0	0.63636	1.63636
CHO	262.12	0.00975	15	18	4	0	0	0.26667	1.2
CHO	262.142	0.01453	12	22	6	0	0	0.5	1.83333
CHO	262.157	0.00411	16	22	3	0	0	0.1875	1.375
CHO	262.193	0.00091	17	26	2	0	0	0.11765	1.52941
CHO	264.027	0.00166	12	8	7	0	0	0.58333	0.66667
CHO	264.063	0.00529	13	12	6	0	0	0.46154	0.92308
CHO	264.079	0.00097	17	12	3	0	0	0.17647	0.70588
CHO	264.085	0.00096	10	16	8	0	0	0.8	1.6
CHO	264.1	0.00974	14	16	5	0	0	0.35714	1.14286
CHO	264.121	0.00104	11	20	7	0	0	0.63636	1.81818
CHO	264.136	0.00908	15	20	4	0	0	0.26667	1.33333
CHO	264.173	0.00796	16	24	3	0	0	0.1875	1.5
CHO	266.043	0.00521	12	10	7	0	0	0.58333	0.83333
CHO	266.058	0.00186	16	10	4	0	0	0.25	0.625
CHO	266.079	0.00888	13	14	6	0	0	0.46154	1.07692
CHO	266.094	0.00155	17	14	3	0	0	0.17647	0.82353
CHO	266.115	0.01109	14	18	5	0	0	0.35714	1.28571
CHO	266.152	0.00862	15	22	4	0	0	0.26667	1.46667
CHO	266.188	0.00319	16	26	3	0	0	0.1875	1.625
CHO	268.022	0.00582	11	8	8	0	0	0.72727	0.72727
CHO	268.037	0.00214	15	8	5	0	0	0.33333	0.53333
CHO	268.058	0.00497	12	12	7	0	0	0.58333	1
CHO	268.074	0.0043	16	12	4	0	0	0.25	0.75
CHO	268.095	0.00966	13	16	6	0	0	0.46154	1.23077
CHO	268.11	0.00174	17	16	3	0	0	0.17647	0.94118
CHO	268.131	0.01282	14	20	5	0	0	0.35714	1.42857
CHO	268.167	0.01006	15	24	4	0	0	0.26667	1.6
CHO	268.204	0.00631	16	28	3	0	0	0.1875	1.75
CHO	270.001	0.00189	10	6	9	0	0	0.9	0.6
CHO	270.037	0.00134	11	10	8	0	0	0.72727	0.90909
CHO	270.053	0.00301	15	10	5	0	0	0.33333	0.66667
CHO	270.074	0.00413	12	14	7	0	0	0.58333	1.16667
CHO	270.089	0.00473	16	14	4	0	0	0.25	0.875
CHO	270.11	0.01245	13	18	6	0	0	0.46154	1.38462
CHO	270.126	0.00281	17	18	3	0	0	0.17647	1.05882
CHO	270.147	0.04663	14	22	5	0	0	0.35714	1.57143
CHO	270.183	0.01048	15	26	4	0	0	0.26667	1.73333
CHO	270.219	0.00355	16	30	3	0	0	0.1875	1.875
CHO	272.032	0.00139	14	8	6	0	0	0.42857	0.57143
CHO	272.053	0.00144	11	12	8	0	0	0.72727	1.09091
CHO	272.068	0.00419	15	12	5	0	0	0.33333	0.8
CHO	272.09	0.00764	12	16	7	0	0	0.58333	1.33333
CHO	272.105	0.00626	16	16	4	0	0	0.25	1
CHO	272.126	0.01436	13	20	6	0	0	0.46154	1.53846
CHO	272.141	0.00222	17	20	3	0	0	0.17647	1.17647
CHO	272.162	0.02457	14	24	5	0	0	0.35714	1.71429
CHO	272.199	0.01089	15	28	4	0	0	0.26667	1.86667
CHO	272.235	0.00376	16	32	3	0	0	0.1875	2
CHO	274.048	0.00395	14	10	6	0	0	0.42857	0.71429
CHO	274.069	0.00216	11	14	8	0	0	0.72727	1.27273
CHO	274.084	0.00631	15	14	5	0	0	0.33333	0.93333
CHO	274.105	0.01075	12	18	7	0	0	0.58333	1.5
CHO	274.12	0.00419	16	18	4	0	0	0.25	1.125
CHO	274.142	0.01111	13	22	6	0	0	0.46154	1.69231
CHO	274.157	0.00258	17	22	3	0	0	0.17647	1.29412
CHO	274.178	0.01554	14	26	5	0	0	0.35714	1.85714
CHO	274.193	0.00097	18	26	2	0	0	0.11111	1.44444
CHO	274.214	0.00206	15	30	4	0	0	0.26667	2
CHO	276.027	0.00225	13	8	7	0	0	0.53846	0.61538
CHO	276.063	0.00479	14	12	6	0	0	0.42857	0.85714
CHO	276.085	0.0028	11	16	8	0	0	0.72727	1.45455
CHO	276.1	0.00822	15	16	5	0	0	0.33333	1.06667
CHO	276.121	0.0125	12	20	7	0	0	0.58333	1.66667
CHO	276.136	0.00777	16	20	4	0	0	0.25	1.25
CHO	276.157	0.00775	13	24	6	0	0	0.46154	1.84615
CHO	276.173	0.00405	17	24	3	0	0	0.17647	1.41176
CHO	278.006	0.00112	12	6	8	0	0	0.66667	0.5
CHO	278.043	0.00273	13	10	7	0	0	0.53846	0.76923
CHO	278.058	0.00119	17	10	4	0	0	0.23529	0.58824
CHO	278.079	0.00787	14	14	6	0	0	0.42857	1
CHO	278.094	0.00099	18	14	3	0	0	0.16667	0.77778
CHO	278.1	0.00168	11	18	8	0	0	0.72727	1.63636
CHO	278.115	0.01067	15	18	5	0	0	0.33333	1.2
CHO	278.136	0.00126	12	22	7	0	0	0.58333	1.83333
CHO	278.152	0.01728	16	22	4	0	0	0.25	1.375
CHO	278.188	0.00388	17	26	3	0	0	0.17647	1.52941
CHO	280.022	0.00307	12	8	8	0	0	0.66667	0.66667
CHO	280.058	0.00651	13	12	7	0	0	0.53846	0.92308
CHO	280.074	0.00221	17	12	4	0	0	0.23529	0.70588
CHO	280.095	0.0102	14	16	6	0	0	0.42857	1.14286
CHO	280.11	0.00141	18	16	3	0	0	0.16667	0.88889
CHO	280.131	0.01145	15	20	5	0	0	0.33333	1.33333
CHO	280.167	0.00924	16	24	4	0	0	0.25	1.5
CHO	280.204	0.00205	17	28	3	0	0	0.17647	1.64706
CHO	282.001	0.00091	11	6	9	0	0	0.81818	0.54545
CHO	282.038	0.00532	12	10	8	0	0	0.66667	0.83333
CHO	282.053	0.00294	16	10	5	0	0	0.3125	0.625
CHO	282.074	0.00829	13	14	7	0	0	0.53846	1.07692
CHO	282.089	0.00355	17	14	4	0	0	0.23529	0.82353
CHO	282.105	0.00185	21	14	1	0	0	0.04762	0.66667
CHO	282.11	0.01157	14	18	6	0	0	0.42857	1.28571
CHO	282.126	0.0025	18	18	3	0	0	0.16667	1
CHO	282.147	0.01607	15	22	5	0	0	0.33333	1.46667
CHO	282.183	0.01359	16	26	4	0	0	0.25	1.625
CHO	282.219	0.0028	17	30	3	0	0	0.17647	1.76471
CHO	282.256	0.00105	18	34	2	0	0	0.11111	1.88889
CHO	284.017	0.00281	11	8	9	0	0	0.81818	0.72727
CHO	284.032	0.00186	15	8	6	0	0	0.4	0.53333
CHO	284.053	0.00268	12	12	8	0	0	0.66667	1
CHO	284.068	0.00374	16	12	5	0	0	0.3125	0.75
CHO	284.09	0.0078	13	16	7	0	0	0.53846	1.23077
CHO	284.105	0.00461	17	16	4	0	0	0.23529	0.94118
CHO	284.126	0.01381	14	20	6	0	0	0.42857	1.42857
CHO	284.141	0.00259	18	20	3	0	0	0.16667	1.11111
CHO	284.162	0.01636	15	24	5	0	0	0.33333	1.6
CHO	284.199	0.01202	16	28	4	0	0	0.25	1.75
CHO	284.235	0.00444	17	32	3	0	0	0.17647	1.88235
CHO	284.272	0.00477	18	36	2	0	0	0.11111	2
CHO	286.032	0.00094	11	10	9	0	0	0.81818	0.90909
CHO	286.048	0.00431	15	10	6	0	0	0.4	0.66667
CHO	286.069	0.00324	12	14	8	0	0	0.66667	1.16667
CHO	286.084	0.00823	16	14	5	0	0	0.3125	0.875
CHO	286.105	0.01012	13	18	7	0	0	0.53846	1.38462
CHO	286.12	0.01386	17	18	4	0	0	0.23529	1.05882
CHO	286.142	0.01772	14	22	6	0	0	0.42857	1.57143
CHO	286.157	0.00175	18	22	3	0	0	0.16667	1.22222
CHO	286.178	0.01419	15	26	5	0	0	0.33333	1.73333
CHO	286.214	0.00991	16	30	4	0	0	0.25	1.875
CHO	288.027	0.00224	14	8	7	0	0	0.5	0.57143
CHO	288.048	0.0013	11	12	9	0	0	0.81818	1.09091
CHO	288.063	0.00588	15	12	6	0	0	0.4	0.8
CHO	288.084	0.00432	12	16	8	0	0	0.66667	1.33333
CHO	288.1	0.00971	16	16	5	0	0	0.3125	1
CHO	288.121	0.01342	13	20	7	0	0	0.53846	1.53846
CHO	288.136	0.00551	17	20	4	0	0	0.23529	1.17647
CHO	288.157	0.11732	14	24	6	0	0	0.42857	1.71429
CHO	288.172	0.00319	18	24	3	0	0	0.16667	1.33333
CHO	288.194	0.01034	15	28	5	0	0	0.33333	1.86667
CHO	288.23	0.00744	16	32	4	0	0	0.25	2
CHO	290.043	0.00282	14	10	7	0	0	0.5	0.71429
CHO	290.079	0.00558	15	14	6	0	0	0.4	0.93333
CHO	290.1	0.00386	12	18	8	0	0	0.66667	1.5
CHO	290.115	0.00942	16	18	5	0	0	0.3125	1.125
CHO	290.137	0.00907	13	22	7	0	0	0.53846	1.69231
CHO	290.152	0.008	17	22	4	0	0	0.23529	1.29412
CHO	290.173	0.00639	14	26	6	0	0	0.42857	1.85714
CHO	290.188	0.00223	18	26	3	0	0	0.16667	1.44444
CHO	290.209	0.00095	15	30	5	0	0	0.33333	2
CHO	292.058	0.00475	14	12	7	0	0	0.5	0.85714
CHO	292.074	0.00118	18	12	4	0	0	0.22222	0.66667
CHO	292.095	0.00887	15	16	6	0	0	0.4	1.06667
CHO	292.11	0.00107	19	16	3	0	0	0.15789	0.84211
CHO	292.116	0.00248	12	20	8	0	0	0.66667	1.66667
CHO	292.131	0.01152	16	20	5	0	0	0.3125	1.25
CHO	292.152	0.0013	13	24	7	0	0	0.53846	1.84615
CHO	292.167	0.00866	17	24	4	0	0	0.23529	1.41176
CHO	292.204	0.00208	18	28	3	0	0	0.16667	1.55556
CHO	294.001	0.00153	12	6	9	0	0	0.75	0.5
CHO	294.038	0.00465	13	10	8	0	0	0.61538	0.76923
CHO	294.074	0.00913	14	14	7	0	0	0.5	1
CHO	294.089	0.00197	18	14	4	0	0	0.22222	0.77778
CHO	294.105	0.00139	22	14	1	0	0	0.04545	0.63636
CHO	294.11	0.01162	15	18	6	0	0	0.4	1.2
CHO	294.126	0.00177	19	18	3	0	0	0.15789	0.94737
CHO	294.147	0.01477	16	22	5	0	0	0.3125	1.375
CHO	294.168	0.00096	13	26	7	0	0	0.53846	2
CHO	294.183	0.05782	17	26	4	0	0	0.23529	1.52941
CHO	294.219	0.00165	18	30	3	0	0	0.16667	1.66667
CHO	296.017	0.00414	12	8	9	0	0	0.75	0.66667
CHO	296.053	0.00516	13	12	8	0	0	0.61538	0.92308
CHO	296.068	0.00282	17	12	5	0	0	0.29412	0.70588
CHO	296.09	0.00821	14	16	7	0	0	0.5	1.14286
CHO	296.105	0.00304	18	16	4	0	0	0.22222	0.88889
CHO	296.126	0.01072	15	20	6	0	0	0.4	1.33333
CHO	296.141	0.00225	19	20	3	0	0	0.15789	1.05263
CHO	296.162	0.01619	16	24	5	0	0	0.3125	1.5
CHO	296.199	0.00821	17	28	4	0	0	0.23529	1.64706
CHO	296.235	0.00291	18	32	3	0	0	0.16667	1.77778
CHO	298.032	0.00244	12	10	9	0	0	0.75	0.83333
CHO	298.048	0.00162	16	10	6	0	0	0.375	0.625
CHO	298.069	0.004	13	14	8	0	0	0.61538	1.07692
CHO	298.084	0.00582	17	14	5	0	0	0.29412	0.82353
CHO	298.105	0.01122	14	18	7	0	0	0.5	1.28571
CHO	298.12	0.00569	18	18	4	0	0	0.22222	1
CHO	298.142	0.01652	15	22	6	0	0	0.4	1.46667
CHO	298.157	0.00177	19	22	3	0	0	0.15789	1.15789
CHO	298.178	0.01769	16	26	5	0	0	0.3125	1.625
CHO	298.214	0.00832	17	30	4	0	0	0.23529	1.76471
CHO	298.251	0.00293	18	34	3	0	0	0.16667	1.88889
CHO	300.012	0.00141	11	8	10	0	0	0.90909	0.72727
CHO	300.027	0.00125	15	8	7	0	0	0.46667	0.53333
CHO	300.048	0.00175	12	12	9	0	0	0.75	1
CHO	300.063	0.00539	16	12	6	0	0	0.375	0.75
CHO	300.085	0.00567	13	16	8	0	0	0.61538	1.23077
CHO	300.1	0.00842	17	16	5	0	0	0.29412	0.94118
CHO	300.121	0.01488	14	20	7	0	0	0.5	1.42857
CHO	300.136	0.00569	18	20	4	0	0	0.22222	1.11111
CHO	300.157	0.01888	15	24	6	0	0	0.4	1.6
CHO	300.173	0.00249	19	24	3	0	0	0.15789	1.26316
CHO	300.194	0.01808	16	28	5	0	0	0.3125	1.75
CHO	300.23	0.01009	17	32	4	0	0	0.23529	1.88235
CHO	300.266	0.00362	18	36	3	0	0	0.16667	2
CHO	302.043	0.00363	15	10	7	0	0	0.46667	0.66667
CHO	302.064	0.00205	12	14	9	0	0	0.75	1.16667
CHO	302.079	0.00667	16	14	6	0	0	0.375	0.875
CHO	302.1	0.01087	13	18	8	0	0	0.61538	1.38462
CHO	302.115	0.01082	17	18	5	0	0	0.29412	1.05882
CHO	302.137	0.01162	14	22	7	0	0	0.5	1.57143
CHO	302.152	0.00546	18	22	4	0	0	0.22222	1.22222
CHO	302.173	0.01223	15	26	6	0	0	0.4	1.73333
CHO	302.188	0.00212	19	26	3	0	0	0.15789	1.36842
CHO	302.209	0.00985	16	30	5	0	0	0.3125	1.875
CHO	302.246	0.00121	17	34	4	0	0	0.23529	2
CHO	304.022	0.00151	14	8	8	0	0	0.57143	0.57143
CHO	304.043	0.00117	11	12	10	0	0	0.90909	1.09091
CHO	304.058	0.00482	15	12	7	0	0	0.46667	0.8
CHO	304.079	0.00282	12	16	9	0	0	0.75	1.33333
CHO	304.116	0.00619	13	20	8	0	0	0.61538	1.53846
CHO	304.131	0.0118	17	20	5	0	0	0.29412	1.17647
CHO	304.152	0.01231	14	24	7	0	0	0.5	1.71429
CHO	304.167	0.0124	18	24	4	0	0	0.22222	1.33333
CHO	304.189	0.00701	15	28	6	0	0	0.4	1.86667
CHO	304.204	0.00217	19	28	3	0	0	0.15789	1.47368
CHO	304.225	0.00865	16	32	5	0	0	0.3125	2
CHO	306.001	0.00099	13	6	9	0	0	0.69231	0.46154
CHO	306.038	0.0032	14	10	8	0	0	0.57143	0.71429
CHO	306.074	0.00781	15	14	7	0	0	0.46667	0.93333
CHO	306.089	0.00127	19	14	4	0	0	0.21053	0.73684
CHO	306.095	0.00151	12	18	9	0	0	0.75	1.5
CHO	306.105	0.00169	23	14	1	0	0	0.04348	0.6087
CHO	306.11	0.01132	16	18	6	0	0	0.375	1.125
CHO	306.132	0.00259	13	22	8	0	0	0.61538	1.69231
CHO	306.147	0.01209	17	22	5	0	0	0.29412	1.29412
CHO	306.168	0.00126	14	26	7	0	0	0.5	1.85714
CHO	306.183	0.00865	18	26	4	0	0	0.22222	1.44444
CHO	306.219	0.00114	19	30	3	0	0	0.15789	1.57895
CHO	308.017	0.00183	13	8	9	0	0	0.69231	0.61538
CHO	308.053	0.00596	14	12	8	0	0	0.57143	0.85714
CHO	308.068	0.00192	18	12	5	0	0	0.27778	0.66667
CHO	308.09	0.01225	15	16	7	0	0	0.46667	1.06667
CHO	308.105	0.00262	19	16	4	0	0	0.21053	0.84211
CHO	308.126	0.01526	16	20	6	0	0	0.375	1.25
CHO	308.141	0.00183	20	20	3	0	0	0.15	1
CHO	308.162	0.02007	17	24	5	0	0	0.29412	1.41176
CHO	308.199	0.01081	18	28	4	0	0	0.22222	1.55556
CHO	310.033	0.00445	13	10	9	0	0	0.69231	0.76923
CHO	310.048	0.00163	17	10	6	0	0	0.35294	0.58824
CHO	310.069	0.00701	14	14	8	0	0	0.57143	1
CHO	310.084	0.00438	18	14	5	0	0	0.27778	0.77778
CHO	310.105	0.01122	15	18	7	0	0	0.46667	1.2
CHO	310.121	0.00347	19	18	4	0	0	0.21053	0.94737
CHO	310.142	0.01175	16	22	6	0	0	0.375	1.375
CHO	310.157	0.0011	20	22	3	0	0	0.15	1.1
CHO	310.178	0.03174	17	26	5	0	0	0.29412	1.52941
CHO	310.214	0.00778	18	30	4	0	0	0.22222	1.66667
CHO	312.012	0.00379	12	8	10	0	0	0.83333	0.66667
CHO	312.027	0.00147	16	8	7	0	0	0.4375	0.5
CHO	312.048	0.0035	13	12	9	0	0	0.69231	0.92308
CHO	312.063	0.00303	17	12	6	0	0	0.35294	0.70588
CHO	312.085	0.00535	14	16	8	0	0	0.57143	1.14286
CHO	312.1	0.00565	18	16	5	0	0	0.27778	0.88889
CHO	312.121	0.01235	15	20	7	0	0	0.46667	1.33333
CHO	312.136	0.00527	19	20	4	0	0	0.21053	1.05263
CHO	312.157	0.01965	16	24	6	0	0	0.375	1.5
CHO	312.194	0.04034	17	28	5	0	0	0.29412	1.64706
CHO	312.23	0.01005	18	32	4	0	0	0.22222	1.77778
CHO	314.043	0.00271	16	10	7	0	0	0.4375	0.625
CHO	314.064	0.00268	13	14	9	0	0	0.69231	1.07692
CHO	314.079	0.00632	17	14	6	0	0	0.35294	0.82353
CHO	314.1	0.00927	14	18	8	0	0	0.57143	1.28571
CHO	314.115	0.0096	18	18	5	0	0	0.27778	1
CHO	314.137	0.01374	15	22	7	0	0	0.46667	1.46667
CHO	314.152	0.00505	19	22	4	0	0	0.21053	1.15789
CHO	314.173	0.0168	16	26	6	0	0	0.375	1.625
CHO	314.209	0.01442	17	30	5	0	0	0.29412	1.76471
CHO	314.246	0.00989	18	34	4	0	0	0.22222	1.88889
CHO	314.282	0.00141	19	38	3	0	0	0.15789	2
CHO	316.058	0.00409	16	12	7	0	0	0.4375	0.75
CHO	316.079	0.00293	13	16	9	0	0	0.69231	1.23077
CHO	316.095	0.00779	17	16	6	0	0	0.35294	0.94118
CHO	316.116	0.00766	14	20	8	0	0	0.57143	1.42857
CHO	316.131	0.00789	18	20	5	0	0	0.27778	1.11111
CHO	316.152	0.01128	15	24	7	0	0	0.46667	1.6
CHO	316.167	0.0064	19	24	4	0	0	0.21053	1.26316
CHO	316.189	0.01065	16	28	6	0	0	0.375	1.75
CHO	316.204	0.00145	20	28	3	0	0	0.15	1.4
CHO	316.225	0.00645	17	32	5	0	0	0.29412	1.88235
CHO	316.261	0.00764	18	36	4	0	0	0.22222	2
CHO	318.038	0.00416	15	10	8	0	0	0.53333	0.66667
CHO	318.074	0.00681	16	14	7	0	0	0.4375	0.875
CHO	318.089	0.00118	20	14	4	0	0	0.2	0.7
CHO	318.11	0.01068	17	18	6	0	0	0.35294	1.05882
CHO	318.131	0.00824	14	22	8	0	0	0.57143	1.57143
CHO	318.147	0.01518	18	22	5	0	0	0.27778	1.22222
CHO	318.168	0.00978	15	26	7	0	0	0.46667	1.73333
CHO	318.183	0.00795	19	26	4	0	0	0.21053	1.36842
CHO	318.204	0.00723	16	30	6	0	0	0.375	1.875
CHO	318.219	0.00153	20	30	3	0	0	0.15	1.5
CHO	318.241	0.00151	17	34	5	0	0	0.29412	2
CHO	320.017	0.00152	14	8	9	0	0	0.64286	0.57143
CHO	320.053	0.0038	15	12	8	0	0	0.53333	0.8
CHO	320.069	0.00113	19	12	5	0	0	0.26316	0.63158
CHO	320.09	0.00848	16	16	7	0	0	0.4375	1
CHO	320.105	0.0013	20	16	4	0	0	0.2	0.8
CHO	320.111	0.002	13	20	9	0	0	0.69231	1.53846
CHO	320.126	0.01079	17	20	6	0	0	0.35294	1.17647
CHO	320.147	0.00259	14	24	8	0	0	0.57143	1.71429
CHO	320.162	0.01053	18	24	5	0	0	0.27778	1.33333
CHO	320.184	0.00115	15	28	7	0	0	0.46667	1.86667
CHO	320.199	0.00496	19	28	4	0	0	0.21053	1.47368
CHO	320.22	0.00159	16	32	6	0	0	0.375	2
CHO	320.235	0.00162	20	32	3	0	0	0.15	1.6
CHO	322.033	0.00292	14	10	9	0	0	0.64286	0.71429
CHO	322.069	0.00594	15	14	8	0	0	0.53333	0.93333
CHO	322.084	0.00178	19	14	5	0	0	0.26316	0.73684
CHO	322.105	0.00961	16	18	7	0	0	0.4375	1.125
CHO	322.121	0.00139	20	18	4	0	0	0.2	0.9
CHO	322.142	0.01146	17	22	6	0	0	0.35294	1.29412
CHO	322.178	0.01189	18	26	5	0	0	0.27778	1.44444
CHO	322.214	0.00493	19	30	4	0	0	0.21053	1.57895
CHO	324.012	0.00238	13	8	10	0	0	0.76923	0.61538
CHO	324.048	0.00511	14	12	9	0	0	0.64286	0.85714
CHO	324.063	0.0025	18	12	6	0	0	0.33333	0.66667
CHO	324.084	0.00901	15	16	8	0	0	0.53333	1.06667
CHO	324.1	0.00475	19	16	5	0	0	0.26316	0.84211
CHO	324.115	0.00219	23	16	2	0	0	0.08696	0.69565
CHO	324.121	0.0119	16	20	7	0	0	0.4375	1.25
CHO	324.136	0.0028	20	20	4	0	0	0.2	1
CHO	324.152	0.0021	24	20	1	0	0	0.04167	0.83333
CHO	324.157	0.01587	17	24	6	0	0	0.35294	1.41176
CHO	324.173	0.00104	21	24	3	0	0	0.14286	1.14286
CHO	324.194	0.01434	18	28	5	0	0	0.27778	1.55556
CHO	324.23	0.0051	19	32	4	0	0	0.21053	1.68421
CHO	326.027	0.00407	13	10	10	0	0	0.76923	0.76923
CHO	326.043	0.00228	17	10	7	0	0	0.41176	0.58824
CHO	326.064	0.00346	14	14	9	0	0	0.64286	1
CHO	326.079	0.00402	18	14	6	0	0	0.33333	0.77778
CHO	326.1	0.00687	15	18	8	0	0	0.53333	1.2
CHO	326.115	0.00601	19	18	5	0	0	0.26316	0.94737
CHO	326.137	0.01181	16	22	7	0	0	0.4375	1.375
CHO	326.152	0.00341	20	22	4	0	0	0.2	1.1
CHO	326.167	0.00134	24	22	1	0	0	0.04167	0.91667
CHO	326.173	0.01798	17	26	6	0	0	0.35294	1.52941
CHO	326.209	0.03393	18	30	5	0	0	0.27778	1.66667
CHO	326.246	0.00312	19	34	4	0	0	0.21053	1.78947
CHO	326.282	0.00118	20	38	3	0	0	0.15	1.9
CHO	328.058	0.00353	17	12	7	0	0	0.41176	0.70588
CHO	328.08	0.0026	14	16	9	0	0	0.64286	1.14286
CHO	328.095	0.00822	18	16	6	0	0	0.33333	0.88889
CHO	328.116	0.00787	15	20	8	0	0	0.53333	1.33333
CHO	328.131	0.00756	19	20	5	0	0	0.26316	1.05263
CHO	328.152	0.01294	16	24	7	0	0	0.4375	1.5
CHO	328.167	0.0039	20	24	4	0	0	0.2	1.2
CHO	328.189	0.01801	17	28	6	0	0	0.35294	1.64706
CHO	328.204	0.0014	21	28	3	0	0	0.14286	1.33333
CHO	328.225	0.01585	18	32	5	0	0	0.27778	1.77778
CHO	328.261	0.003	19	36	4	0	0	0.21053	1.89474
CHO	330.037	0.00408	16	10	8	0	0	0.5	0.625
CHO	330.059	0.0016	13	14	10	0	0	0.76923	1.07692
CHO	330.074	0.00584	17	14	7	0	0	0.41176	0.82353
CHO	330.095	0.00554	14	18	9	0	0	0.64286	1.28571
CHO	330.11	0.01074	18	18	6	0	0	0.33333	1
CHO	330.131	0.01115	15	22	8	0	0	0.53333	1.46667
CHO	330.147	0.01009	19	22	5	0	0	0.26316	1.15789
CHO	330.168	0.0172	16	26	7	0	0	0.4375	1.625
CHO	330.183	0.00565	20	26	4	0	0	0.2	1.3
CHO	330.204	0.01111	17	30	6	0	0	0.35294	1.76471
CHO	330.241	0.01966	18	34	5	0	0	0.27778	1.88889
CHO	332.017	0.00155	15	8	9	0	0	0.6	0.53333
CHO	332.053	0.00433	16	12	8	0	0	0.5	0.75
CHO	332.09	0.00667	17	16	7	0	0	0.41176	0.94118
CHO	332.111	0.00464	14	20	9	0	0	0.64286	1.42857
CHO	332.126	0.01126	18	20	6	0	0	0.33333	1.11111
CHO	332.147	0.00756	15	24	8	0	0	0.53333	1.6
CHO	332.162	0.01162	19	24	5	0	0	0.26316	1.26316
CHO	332.184	0.00784	16	28	7	0	0	0.4375	1.75
CHO	332.199	0.00426	20	28	4	0	0	0.2	1.4
CHO	332.22	0.00474	17	32	6	0	0	0.35294	1.88235
CHO	332.235	0.00124	21	32	3	0	0	0.14286	1.52381
CHO	332.256	0.02845	18	36	5	0	0	0.27778	2
CHO	334.032	0.00232	15	10	9	0	0	0.6	0.66667
CHO	334.069	0.00463	16	14	8	0	0	0.5	0.875
CHO	334.105	0.00897	17	18	7	0	0	0.41176	1.05882
CHO	334.127	0.00206	14	22	9	0	0	0.64286	1.57143
CHO	334.136	0.00185	25	18	1	0	0	0.04	0.72
CHO	334.142	0.00873	18	22	6	0	0	0.33333	1.22222
CHO	334.163	0.0027	15	26	8	0	0	0.53333	1.73333
CHO	334.178	0.01003	19	26	5	0	0	0.26316	1.36842
CHO	334.199	0.00217	16	30	7	0	0	0.4375	1.875
CHO	334.214	0.00331	20	30	4	0	0	0.2	1.5
CHO	336.048	0.00336	15	12	9	0	0	0.6	0.8
CHO	336.085	0.00774	16	16	8	0	0	0.5	1
CHO	336.1	0.00257	20	16	5	0	0	0.25	0.8
CHO	336.121	0.01193	17	20	7	0	0	0.41176	1.17647
CHO	336.136	0.00218	21	20	4	0	0	0.19048	0.95238
CHO	336.157	0.01301	18	24	6	0	0	0.33333	1.33333
CHO	336.178	0.0011	15	28	8	0	0	0.53333	1.86667
CHO	336.194	0.01486	19	28	5	0	0	0.26316	1.47368
CHO	336.215	0.00108	16	32	7	0	0	0.4375	2
CHO	336.23	0.00377	20	32	4	0	0	0.2	1.6
CHO	338.006	0.00289	17	6	8	0	0	0.47059	0.35294
CHO	338.027	0.00346	14	10	10	0	0	0.71429	0.71429
CHO	338.043	0.00161	18	10	7	0	0	0.38889	0.55556
CHO	338.064	0.0073	15	14	9	0	0	0.6	0.93333
CHO	338.079	0.00393	19	14	6	0	0	0.31579	0.73684
CHO	338.095	0.0133	23	14	3	0	0	0.13043	0.6087
CHO	338.1	0.01135	16	18	8	0	0	0.5	1.125
CHO	338.115	0.0044	20	18	5	0	0	0.25	0.9
CHO	338.131	0.00306	24	18	2	0	0	0.08333	0.75
CHO	338.137	0.01307	17	22	7	0	0	0.41176	1.29412
CHO	338.152	0.00275	21	22	4	0	0	0.19048	1.04762
CHO	338.173	0.01512	18	26	6	0	0	0.33333	1.44444
CHO	338.209	0.01098	19	30	5	0	0	0.26316	1.57895
CHO	338.246	0.00415	20	34	4	0	0	0.2	1.7
CHO	340.022	0.0021	17	8	8	0	0	0.47059	0.47059
CHO	340.043	0.00281	14	12	10	0	0	0.71429	0.85714
CHO	340.059	0.00305	18	12	7	0	0	0.38889	0.66667
CHO	340.079	0.00663	15	16	9	0	0	0.6	1.06667
CHO	340.095	0.00453	19	16	6	0	0	0.31579	0.84211
CHO	340.116	0.00878	16	20	8	0	0	0.5	1.25
CHO	340.131	0.0057	20	20	5	0	0	0.25	1
CHO	340.152	0.01547	17	24	7	0	0	0.41176	1.41176
CHO	340.167	0.01532	21	24	4	0	0	0.19048	1.14286
CHO	340.183	0.00191	25	24	1	0	0	0.04	0.96
CHO	340.189	0.01805	18	28	6	0	0	0.33333	1.55556
CHO	340.225	0.01991	19	32	5	0	0	0.26316	1.68421
CHO	340.261	0.00312	20	36	4	0	0	0.2	1.8
CHO	342.038	0.00298	17	10	8	0	0	0.47059	0.58824
CHO	342.074	0.00469	18	14	7	0	0	0.38889	0.77778
CHO	342.095	0.00494	15	18	9	0	0	0.6	1.2
CHO	342.11	0.00708	19	18	6	0	0	0.31579	0.94737
CHO	342.132	0.0097	16	22	8	0	0	0.5	1.375
CHO	342.147	0.00657	20	22	5	0	0	0.25	1.1
CHO	342.168	0.01578	17	26	7	0	0	0.41176	1.52941
CHO	342.183	0.00261	21	26	4	0	0	0.19048	1.2381
CHO	342.204	0.01811	18	30	6	0	0	0.33333	1.66667
CHO	342.241	0.00687	19	34	5	0	0	0.26316	1.78947
CHO	342.277	0.00218	20	38	4	0	0	0.2	1.9
CHO	342.314	0.00175	21	42	3	0	0	0.14286	2
CHO	344.053	0.00367	17	12	8	0	0	0.47059	0.70588
CHO	344.084	0.00112	25	12	2	0	0	0.08	0.48
CHO	344.09	0.00815	18	16	7	0	0	0.38889	0.88889
CHO	344.111	0.00527	15	20	9	0	0	0.6	1.33333
CHO	344.126	0.00878	19	20	6	0	0	0.31579	1.05263
CHO	344.147	0.00912	16	24	8	0	0	0.5	1.5
CHO	344.162	0.0072	20	24	5	0	0	0.25	1.2
CHO	344.184	0.01301	17	28	7	0	0	0.41176	1.64706
CHO	344.199	0.00248	21	28	4	0	0	0.19048	1.33333
CHO	344.22	0.01833	18	32	6	0	0	0.33333	1.77778
CHO	344.256	0.00383	19	36	5	0	0	0.26316	1.89474
CHO	346.033	0.00388	16	10	9	0	0	0.5625	0.625
CHO	346.069	0.00495	17	14	8	0	0	0.47059	0.82353
CHO	346.105	0.04531	18	18	7	0	0	0.38889	1
CHO	346.126	0.00513	15	22	9	0	0	0.6	1.46667
CHO	346.142	0.02084	19	22	6	0	0	0.31579	1.15789
CHO	346.163	0.00913	16	26	8	0	0	0.5	1.625
CHO	346.178	0.01025	20	26	5	0	0	0.25	1.3
CHO	346.199	0.00793	17	30	7	0	0	0.41176	1.76471
CHO	346.214	0.00349	21	30	4	0	0	0.19048	1.42857
CHO	346.236	0.02512	18	34	6	0	0	0.33333	1.88889
CHO	348.012	0.00199	15	8	10	0	0	0.66667	0.53333
CHO	348.048	0.00506	16	12	9	0	0	0.5625	0.75
CHO	348.063	0.00144	20	12	6	0	0	0.3	0.6
CHO	348.084	0.00909	17	16	8	0	0	0.47059	0.94118
CHO	348.1	0.00191	21	16	5	0	0	0.2381	0.7619
CHO	348.115	0.00147	25	16	2	0	0	0.08	0.64
CHO	348.121	0.01328	18	20	7	0	0	0.38889	1.11111
CHO	348.142	0.00422	15	24	9	0	0	0.6	1.6
CHO	348.152	0.00597	26	20	1	0	0	0.03846	0.76923
CHO	348.157	0.01544	19	24	6	0	0	0.31579	1.26316
CHO	348.178	0.00522	16	28	8	0	0	0.5	1.75
CHO	348.194	0.01128	20	28	5	0	0	0.25	1.4
CHO	348.215	0.00217	17	32	7	0	0	0.41176	1.88235
CHO	348.23	0.0049	21	32	4	0	0	0.19048	1.52381
CHO	348.251	0.02233	18	36	6	0	0	0.33333	2
CHO	350.027	0.00285	15	10	10	0	0	0.66667	0.66667
CHO	350.079	0.00184	20	14	6	0	0	0.3	0.7
CHO	350.1	0.012	17	18	8	0	0	0.47059	1.05882
CHO	350.115	0.00267	21	18	5	0	0	0.2381	0.85714
CHO	350.137	0.01408	18	22	7	0	0	0.38889	1.22222
CHO	350.152	0.00117	22	22	4	0	0	0.18182	1
CHO	350.167	0.00448	26	22	1	0	0	0.03846	0.84615
CHO	350.173	0.01257	19	26	6	0	0	0.31579	1.36842
CHO	350.209	0.00824	20	30	5	0	0	0.25	1.5
CHO	350.246	0.00228	21	34	4	0	0	0.19048	1.61905
CHO	352.022	0.00208	18	8	8	0	0	0.44444	0.44444
CHO	352.043	0.00365	15	12	10	0	0	0.66667	0.8
CHO	352.079	0.00673	16	16	9	0	0	0.5625	1
CHO	352.095	0.00261	20	16	6	0	0	0.3	0.8
CHO	352.116	0.01033	17	20	8	0	0	0.47059	1.17647
CHO	352.131	0.00342	21	20	5	0	0	0.2381	0.95238
CHO	352.152	0.01222	18	24	7	0	0	0.38889	1.33333
CHO	352.167	0.00168	22	24	4	0	0	0.18182	1.09091
CHO	352.183	0.00204	26	24	1	0	0	0.03846	0.92308
CHO	352.189	0.01371	19	28	6	0	0	0.31579	1.47368
CHO	352.225	0.00721	20	32	5	0	0	0.25	1.6
CHO	352.261	0.00151	21	36	4	0	0	0.19048	1.71429
CHO	354.022	0.00293	14	10	11	0	0	0.78571	0.71429
CHO	354.059	0.0042	15	14	10	0	0	0.66667	0.93333
CHO	354.074	0.00325	19	14	7	0	0	0.36842	0.73684
CHO	354.095	0.00552	16	18	9	0	0	0.5625	1.125
CHO	354.11	0.00518	20	18	6	0	0	0.3	0.9
CHO	354.131	0.00903	17	22	8	0	0	0.47059	1.29412
CHO	354.147	0.00423	21	22	5	0	0	0.2381	1.04762
CHO	354.168	0.01511	18	26	7	0	0	0.38889	1.44444
CHO	354.183	0.00219	22	26	4	0	0	0.18182	1.18182
CHO	354.204	0.01254	19	30	6	0	0	0.31579	1.57895
CHO	354.241	0.00546	20	34	5	0	0	0.25	1.7
CHO	354.277	0.00138	21	38	4	0	0	0.19048	1.80952
CHO	356.053	0.00331	18	12	8	0	0	0.44444	0.66667
CHO	356.09	0.00536	19	16	7	0	0	0.36842	0.84211
CHO	356.111	0.00598	16	20	9	0	0	0.5625	1.25
CHO	356.126	0.00618	20	20	6	0	0	0.3	1
CHO	356.147	0.00931	17	24	8	0	0	0.47059	1.41176
CHO	356.162	0.00851	21	24	5	0	0	0.2381	1.14286
CHO	356.184	0.01762	18	28	7	0	0	0.38889	1.55556
CHO	356.199	0.00191	22	28	4	0	0	0.18182	1.27273
CHO	356.22	0.01227	19	32	6	0	0	0.31579	1.68421
CHO	356.256	0.00414	20	36	5	0	0	0.25	1.8
CHO	356.293	0.00139	21	40	4	0	0	0.19048	1.90476
CHO	358.032	0.00299	17	10	9	0	0	0.52941	0.58824
CHO	358.069	0.00478	18	14	8	0	0	0.44444	0.77778
CHO	358.105	0.00623	19	18	7	0	0	0.36842	0.94737
CHO	358.126	0.0054	16	22	9	0	0	0.5625	1.375
CHO	358.136	0.00131	27	18	1	0	0	0.03704	0.66667
CHO	358.142	0.00713	20	22	6	0	0	0.3	1.1
CHO	358.163	0.00969	17	26	8	0	0	0.47059	1.52941
CHO	358.178	0.00488	21	26	5	0	0	0.2381	1.2381
CHO	358.199	0.01972	18	30	7	0	0	0.38889	1.66667
CHO	358.214	0.00165	22	30	4	0	0	0.18182	1.36364
CHO	358.236	0.00842	19	34	6	0	0	0.31579	1.78947
CHO	358.272	0.00235	20	38	5	0	0	0.25	1.9
CHO	360.048	0.00296	17	12	9	0	0	0.52941	0.70588
CHO	360.085	0.00531	18	16	8	0	0	0.44444	0.88889
CHO	360.121	0.03175	19	20	7	0	0	0.36842	1.05263
CHO	360.142	0.0049	16	24	9	0	0	0.5625	1.5
CHO	360.157	0.01542	20	24	6	0	0	0.3	1.2
CHO	360.179	0.00706	17	28	8	0	0	0.47059	1.64706
CHO	360.194	0.0053	21	28	5	0	0	0.2381	1.33333
CHO	360.215	0.01226	18	32	7	0	0	0.38889	1.77778
CHO	360.23	0.00213	22	32	4	0	0	0.18182	1.45455
CHO	360.251	0.00589	19	36	6	0	0	0.31579	1.89474
CHO	362.028	0.00244	16	10	10	0	0	0.625	0.625
CHO	362.064	0.00394	17	14	9	0	0	0.52941	0.82353
CHO	362.079	0.00127	21	14	6	0	0	0.28571	0.66667
CHO	362.1	0.00678	18	18	8	0	0	0.44444	1
CHO	362.131	0.00141	26	18	2	0	0	0.07692	0.69231
CHO	362.137	0.01018	19	22	7	0	0	0.36842	1.15789
CHO	362.158	0.00529	16	26	9	0	0	0.5625	1.625
CHO	362.173	0.00916	20	26	6	0	0	0.3	1.3
CHO	362.194	0.00346	17	30	8	0	0	0.47059	1.76471
CHO	362.209	0.00538	21	30	5	0	0	0.2381	1.42857
CHO	362.23	0.00647	18	34	7	0	0	0.38889	1.88889
CHO	362.246	0.00255	22	34	4	0	0	0.18182	1.54545
CHO	364.079	0.0051	17	16	9	0	0	0.52941	0.94118
CHO	364.116	0.0088	18	20	8	0	0	0.44444	1.11111
CHO	364.131	0.00214	22	20	5	0	0	0.22727	0.90909
CHO	364.147	0.00339	26	20	2	0	0	0.07692	0.76923
CHO	364.152	0.0113	19	24	7	0	0	0.36842	1.26316
CHO	364.183	0.00394	27	24	1	0	0	0.03704	0.88889
CHO	364.189	0.01133	20	28	6	0	0	0.3	1.4
CHO	364.225	0.00496	21	32	5	0	0	0.2381	1.52381
CHO	364.246	0.00664	18	36	7	0	0	0.38889	2
CHO	364.261	0.00169	22	36	4	0	0	0.18182	1.63636
CHO	366.038	0.00129	19	10	8	0	0	0.42105	0.52632
CHO	366.059	0.00337	16	14	10	0	0	0.625	0.875
CHO	366.074	0.00191	20	14	7	0	0	0.35	0.7
CHO	366.095	0.00666	17	18	9	0	0	0.52941	1.05882
CHO	366.11	0.00241	21	18	6	0	0	0.28571	0.85714
CHO	366.132	0.00902	18	22	8	0	0	0.44444	1.22222
CHO	366.147	0.00275	22	22	5	0	0	0.22727	1
CHO	366.162	0.00282	26	22	2	0	0	0.07692	0.84615
CHO	366.168	0.01261	19	26	7	0	0	0.36842	1.36842
CHO	366.183	0.00132	23	26	4	0	0	0.17391	1.13043
CHO	366.199	0.00424	27	26	1	0	0	0.03704	0.96296
CHO	366.204	0.00989	20	30	6	0	0	0.3	1.5
CHO	366.241	0.00538	21	34	5	0	0	0.2381	1.61905
CHO	366.277	0.00177	22	38	4	0	0	0.18182	1.72727
CHO	368.053	0.00286	19	12	8	0	0	0.42105	0.63158
CHO	368.074	0.00446	16	16	10	0	0	0.625	1
CHO	368.09	0.0055	20	16	7	0	0	0.35	0.8
CHO	368.111	0.00646	17	20	9	0	0	0.52941	1.17647
CHO	368.126	0.00471	21	20	6	0	0	0.28571	0.95238
CHO	368.142	0.00229	25	20	3	0	0	0.12	0.8
CHO	368.147	0.00973	18	24	8	0	0	0.44444	1.33333
CHO	368.162	0.00368	22	24	5	0	0	0.22727	1.09091
CHO	368.178	0.00171	26	24	2	0	0	0.07692	0.92308
CHO	368.183	0.01416	19	28	7	0	0	0.36842	1.47368
CHO	368.199	0.0016	23	28	4	0	0	0.17391	1.21739
CHO	368.214	0.00617	27	28	1	0	0	0.03704	1.03704
CHO	368.22	0.01081	20	32	6	0	0	0.3	1.6
CHO	368.256	0.00565	21	36	5	0	0	0.2381	1.71429
CHO	368.293	0.00189	22	40	4	0	0	0.18182	1.81818
CHO	370.069	0.00345	19	14	8	0	0	0.42105	0.73684
CHO	370.09	0.00311	16	18	10	0	0	0.625	1.125
CHO	370.105	0.006	20	18	7	0	0	0.35	0.9
CHO	370.126	0.00729	17	22	9	0	0	0.52941	1.29412
CHO	370.142	0.00673	21	22	6	0	0	0.28571	1.04762
CHO	370.157	0.00177	25	22	3	0	0	0.12	0.88
CHO	370.163	0.01323	18	26	8	0	0	0.44444	1.44444
CHO	370.178	0.00419	22	26	5	0	0	0.22727	1.18182
CHO	370.199	0.01619	19	30	7	0	0	0.36842	1.57895
CHO	370.214	0.00146	23	30	4	0	0	0.17391	1.30435
CHO	370.23	0.00994	27	30	1	0	0	0.03704	1.11111
CHO	370.236	0.01026	20	34	6	0	0	0.3	1.7
CHO	370.272	0.00343	21	38	5	0	0	0.2381	1.80952
CHO	370.308	0.00261	22	42	4	0	0	0.18182	1.90909
CHO	372.048	0.0031	18	12	9	0	0	0.5	0.66667
CHO	372.084	0.00589	19	16	8	0	0	0.42105	0.84211
CHO	372.106	0.00438	16	20	10	0	0	0.625	1.25
CHO	372.121	0.00723	20	20	7	0	0	0.35	1
CHO	372.142	0.00701	17	24	9	0	0	0.52941	1.41176
CHO	372.152	0.00162	28	20	1	0	0	0.03571	0.71429
CHO	372.157	0.00796	21	24	6	0	0	0.28571	1.14286
CHO	372.178	0.01435	18	28	8	0	0	0.44444	1.55556
CHO	372.194	0.00659	22	28	5	0	0	0.22727	1.27273
CHO	372.215	0.01681	19	32	7	0	0	0.36842	1.68421
CHO	372.23	0.00162	23	32	4	0	0	0.17391	1.3913
CHO	372.251	0.00733	20	36	6	0	0	0.3	1.8
CHO	372.287	0.002	21	40	5	0	0	0.2381	1.90476
CHO	374.064	0.0047	18	14	9	0	0	0.5	0.77778
CHO	374.1	0.00736	19	18	8	0	0	0.42105	0.94737
CHO	374.137	0.00889	20	22	7	0	0	0.35	1.1
CHO	374.158	0.00667	17	26	9	0	0	0.52941	1.52941
CHO	374.173	0.0092	21	26	6	0	0	0.28571	1.2381
CHO	374.194	0.0134	18	30	8	0	0	0.44444	1.66667
CHO	374.209	0.00516	22	30	5	0	0	0.22727	1.36364
CHO	374.23	0.01009	19	34	7	0	0	0.36842	1.78947
CHO	374.246	0.00206	23	34	4	0	0	0.17391	1.47826
CHO	374.267	0.00241	20	38	6	0	0	0.3	1.9
CHO	376.043	0.00291	17	12	10	0	0	0.58824	0.70588
CHO	376.079	0.00536	18	16	9	0	0	0.5	0.88889
CHO	376.116	0.00859	19	20	8	0	0	0.42105	1.05263
CHO	376.147	0.00202	27	20	2	0	0	0.07407	0.74074
CHO	376.152	0.01134	20	24	7	0	0	0.35	1.2
CHO	376.173	0.00399	17	28	9	0	0	0.52941	1.64706
CHO	376.183	0.00225	28	24	1	0	0	0.03571	0.85714
CHO	376.189	0.00895	21	28	6	0	0	0.28571	1.33333
CHO	376.21	0.01045	18	32	8	0	0	0.44444	1.77778
CHO	376.225	0.00522	22	32	5	0	0	0.22727	1.45455
CHO	376.246	0.00335	19	36	7	0	0	0.36842	1.89474
CHO	376.261	0.00139	23	36	4	0	0	0.17391	1.56522
CHO	378.059	0.00378	17	14	10	0	0	0.58824	0.82353
CHO	378.074	0.00161	21	14	7	0	0	0.33333	0.66667
CHO	378.095	0.00679	18	18	9	0	0	0.5	1
CHO	378.11	0.00227	22	18	6	0	0	0.27273	0.81818
CHO	378.131	0.00974	19	22	8	0	0	0.42105	1.15789
CHO	378.162	0.00287	27	22	2	0	0	0.07407	0.81481
CHO	378.168	0.0122	20	26	7	0	0	0.35	1.3
CHO	378.199	0.00321	28	26	1	0	0	0.03571	0.92857
CHO	378.204	0.0086	21	30	6	0	0	0.28571	1.42857
CHO	378.225	0.00158	18	34	8	0	0	0.44444	1.88889
CHO	378.241	0.00468	22	34	5	0	0	0.22727	1.54545
CHO	380.053	0.00272	20	12	8	0	0	0.4	0.6
CHO	380.074	0.00453	17	16	10	0	0	0.58824	0.94118
CHO	380.09	0.0027	21	16	7	0	0	0.33333	0.7619
CHO	380.111	0.00882	18	20	9	0	0	0.5	1.11111
CHO	380.126	0.00417	22	20	6	0	0	0.27273	0.90909
CHO	380.142	0.00192	26	20	3	0	0	0.11538	0.76923
CHO	380.147	0.01069	19	24	8	0	0	0.42105	1.26316
CHO	380.162	0.0022	23	24	5	0	0	0.21739	1.04348
CHO	380.178	0.00399	27	24	2	0	0	0.07407	0.88889
CHO	380.183	0.01184	20	28	7	0	0	0.35	1.4
CHO	380.199	0.0014	24	28	4	0	0	0.16667	1.16667
CHO	380.214	0.00224	28	28	1	0	0	0.03571	1
CHO	380.22	0.00641	21	32	6	0	0	0.28571	1.52381
CHO	380.241	0.00141	18	36	8	0	0	0.44444	2
CHO	380.256	0.0029	22	36	5	0	0	0.22727	1.63636
CHO	380.293	0.00137	23	40	4	0	0	0.17391	1.73913
CHO	381.996	0.00134	18	6	10	0	0	0.55556	0.33333
CHO	382.069	0.00302	20	14	8	0	0	0.4	0.7
CHO	382.105	0.00318	21	18	7	0	0	0.33333	0.85714
CHO	382.126	0.00584	18	22	9	0	0	0.5	1.22222
CHO	382.142	0.0036	22	22	6	0	0	0.27273	1
CHO	382.163	0.00899	19	26	8	0	0	0.42105	1.36842
CHO	382.178	0.0028	23	26	5	0	0	0.21739	1.13043
CHO	382.194	0.00356	27	26	2	0	0	0.07407	0.96296
CHO	382.199	0.0126	20	30	7	0	0	0.35	1.5
CHO	382.23	0.00191	28	30	1	0	0	0.03571	1.07143
CHO	382.235	0.00796	21	34	6	0	0	0.28571	1.61905
CHO	382.272	0.00275	22	38	5	0	0	0.22727	1.72727
CHO	384.048	0.00285	19	12	9	0	0	0.47368	0.63158
CHO	384.085	0.00396	20	16	8	0	0	0.4	0.8
CHO	384.106	0.00306	17	20	10	0	0	0.58824	1.17647
CHO	384.142	0.00648	18	24	9	0	0	0.5	1.33333
CHO	384.157	0.00496	22	24	6	0	0	0.27273	1.09091
CHO	384.178	0.01009	19	28	8	0	0	0.42105	1.47368
CHO	384.194	0.0029	23	28	5	0	0	0.21739	1.21739
CHO	384.215	0.01113	20	32	7	0	0	0.35	1.6
CHO	384.246	0.00295	28	32	1	0	0	0.03571	1.14286
CHO	384.251	0.00512	21	36	6	0	0	0.28571	1.71429
CHO	384.288	0.00241	22	40	5	0	0	0.22727	1.81818
CHO	386.064	0.00362	19	14	9	0	0	0.47368	0.73684
CHO	386.1	0.00467	20	18	8	0	0	0.4	0.9
CHO	386.121	0.003	17	22	10	0	0	0.58824	1.29412
CHO	386.137	0.00498	21	22	7	0	0	0.33333	1.04762
CHO	386.158	0.00581	18	26	9	0	0	0.5	1.44444
CHO	386.173	0.00468	22	26	6	0	0	0.27273	1.18182
CHO	386.194	0.00882	19	30	8	0	0	0.42105	1.57895
CHO	386.209	0.0026	23	30	5	0	0	0.21739	1.30435
CHO	386.231	0.00737	20	34	7	0	0	0.35	1.7
CHO	386.267	0.00235	21	38	6	0	0	0.28571	1.80952
CHO	388.043	0.00264	18	12	10	0	0	0.55556	0.66667
CHO	388.079	0.00418	19	16	9	0	0	0.47368	0.84211
CHO	388.116	0.00519	20	20	8	0	0	0.4	1
CHO	388.137	0.00328	17	24	10	0	0	0.58824	1.41176
CHO	388.152	0.00736	21	24	7	0	0	0.33333	1.14286
CHO	388.173	0.00586	18	28	9	0	0	0.5	1.55556
CHO	388.183	0.00143	29	24	1	0	0	0.03448	0.82759
CHO	388.189	0.00521	22	28	6	0	0	0.27273	1.27273
CHO	388.21	0.00617	19	32	8	0	0	0.42105	1.68421
CHO	388.225	0.0026	23	32	5	0	0	0.21739	1.3913
CHO	388.246	0.00454	20	36	7	0	0	0.35	1.8
CHO	390.059	0.00286	18	14	10	0	0	0.55556	0.77778
CHO	390.095	0.00504	19	18	9	0	0	0.47368	0.94737
CHO	390.11	0.00136	23	18	6	0	0	0.26087	0.78261
CHO	390.132	0.00649	20	22	8	0	0	0.4	1.1
CHO	390.153	0.00199	17	26	10	0	0	0.58824	1.52941
CHO	390.168	0.00757	21	26	7	0	0	0.33333	1.2381
CHO	390.189	0.00374	18	30	9	0	0	0.5	1.66667
CHO	390.204	0.00494	22	30	6	0	0	0.27273	1.36364
CHO	390.226	0.00358	19	34	8	0	0	0.42105	1.78947
CHO	390.241	0.00267	23	34	5	0	0	0.21739	1.47826
CHO	390.262	0.00131	20	38	7	0	0	0.35	1.9
CHO	392.09	0.00163	22	16	7	0	0	0.31818	0.72727
CHO	392.111	0.00608	19	20	9	0	0	0.47368	1.05263
CHO	392.126	0.00224	23	20	6	0	0	0.26087	0.86957
CHO	392.147	0.00807	20	24	8	0	0	0.4	1.2
CHO	392.178	0.00196	28	24	2	0	0	0.07143	0.85714
CHO	392.184	0.00826	21	28	7	0	0	0.33333	1.33333
CHO	392.205	0.00143	18	32	9	0	0	0.5	1.77778
CHO	392.22	0.00519	22	32	6	0	0	0.27273	1.45455
CHO	392.256	0.00187	23	36	5	0	0	0.21739	1.56522
CHO	394.069	0.00199	21	14	8	0	0	0.38095	0.66667
CHO	394.09	0.00441	18	18	10	0	0	0.55556	1
CHO	394.105	0.00234	22	18	7	0	0	0.31818	0.81818
CHO	394.126	0.00595	19	22	9	0	0	0.47368	1.15789
CHO	394.142	0.00316	23	22	6	0	0	0.26087	0.95652
CHO	394.157	0.00206	27	22	3	0	0	0.11111	0.81481
CHO	394.163	0.00905	20	26	8	0	0	0.4	1.3
CHO	394.178	0.00143	24	26	5	0	0	0.20833	1.08333
CHO	394.199	0.0068	21	30	7	0	0	0.33333	1.42857
CHO	394.236	0.00452	22	34	6	0	0	0.27273	1.54545
CHO	394.272	0.00139	23	38	5	0	0	0.21739	1.65217
CHO	396.048	0.00222	20	12	9	0	0	0.45	0.6
CHO	396.085	0.00368	21	16	8	0	0	0.38095	0.7619
CHO	396.106	0.00466	18	20	10	0	0	0.55556	1.11111
CHO	396.121	0.00419	22	20	7	0	0	0.31818	0.90909
CHO	396.142	0.00737	19	24	9	0	0	0.47368	1.26316
CHO	396.157	0.0026	23	24	6	0	0	0.26087	1.04348
CHO	396.178	0.00834	20	28	8	0	0	0.4	1.4
CHO	396.194	0.00157	24	28	5	0	0	0.20833	1.16667
CHO	396.215	0.00739	21	32	7	0	0	0.33333	1.52381
CHO	396.251	0.00473	22	36	6	0	0	0.27273	1.63636
CHO	396.288	0.00171	23	40	5	0	0	0.21739	1.73913
CHO	398.064	0.00406	20	14	9	0	0	0.45	0.7
CHO	398.1	0.00486	21	18	8	0	0	0.38095	0.85714
CHO	398.121	0.00505	18	22	10	0	0	0.55556	1.22222
CHO	398.137	0.00508	22	22	7	0	0	0.31818	1
CHO	398.158	0.00663	19	26	9	0	0	0.47368	1.36842
CHO	398.173	0.00376	23	26	6	0	0	0.26087	1.13043
CHO	398.188	0.00171	27	26	3	0	0	0.11111	0.96296
CHO	398.194	0.00891	20	30	8	0	0	0.4	1.5
CHO	398.209	0.00159	24	30	5	0	0	0.20833	1.25
CHO	398.23	0.00862	21	34	7	0	0	0.33333	1.61905
CHO	398.267	0.00399	22	38	6	0	0	0.27273	1.72727
CHO	398.303	0.00128	23	42	5	0	0	0.21739	1.82609
CHO	400.043	0.00316	19	12	10	0	0	0.52632	0.63158
CHO	400.079	0.00512	20	16	9	0	0	0.45	0.8
CHO	400.116	0.00573	21	20	8	0	0	0.38095	0.95238
CHO	400.137	0.0051	18	24	10	0	0	0.55556	1.33333
CHO	400.152	0.00618	22	24	7	0	0	0.31818	1.09091
CHO	400.173	0.00762	19	28	9	0	0	0.47368	1.47368
CHO	400.189	0.00517	23	28	6	0	0	0.26087	1.21739
CHO	400.204	0.00172	27	28	3	0	0	0.11111	1.03704
CHO	400.21	0.00978	20	32	8	0	0	0.4	1.6
CHO	400.225	0.0025	24	32	5	0	0	0.20833	1.33333
CHO	400.24	0.00253	28	32	2	0	0	0.07143	1.14286
CHO	400.246	0.00729	21	36	7	0	0	0.33333	1.71429
CHO	400.282	0.00249	22	40	6	0	0	0.27273	1.81818
CHO	402.059	0.00293	19	14	10	0	0	0.52632	0.73684
CHO	402.095	0.00498	20	18	9	0	0	0.45	0.9
CHO	402.131	0.00709	21	22	8	0	0	0.38095	1.04762
CHO	402.153	0.00412	18	26	10	0	0	0.55556	1.44444
CHO	402.168	0.00855	22	26	7	0	0	0.31818	1.18182
CHO	402.189	0.00746	19	30	9	0	0	0.47368	1.57895
CHO	402.199	0.00135	30	26	1	0	0	0.03333	0.86667
CHO	402.204	0.00523	23	30	6	0	0	0.26087	1.30435
CHO	402.225	0.00742	20	34	8	0	0	0.4	1.7
CHO	402.24	0.00309	24	34	5	0	0	0.20833	1.41667
CHO	402.262	0.00345	21	38	7	0	0	0.33333	1.80952
CHO	404.038	0.00234	18	12	11	0	0	0.61111	0.66667
CHO	404.074	0.00295	19	16	10	0	0	0.52632	0.84211
CHO	404.111	0.00443	20	20	9	0	0	0.45	1
CHO	404.147	0.00594	21	24	8	0	0	0.38095	1.14286
CHO	404.168	0.00189	18	28	10	0	0	0.55556	1.55556
CHO	404.184	0.00608	22	28	7	0	0	0.31818	1.27273
CHO	404.205	0.0043	19	32	9	0	0	0.47368	1.68421
CHO	404.22	0.0054	23	32	6	0	0	0.26087	1.3913
CHO	404.241	0.00252	20	36	8	0	0	0.4	1.8
CHO	404.256	0.00214	24	36	5	0	0	0.20833	1.5
CHO	406.09	0.00355	19	18	10	0	0	0.52632	0.94737
CHO	406.127	0.00433	20	22	9	0	0	0.45	1.1
CHO	406.142	0.00154	24	22	6	0	0	0.25	0.91667
CHO	406.163	0.00484	21	26	8	0	0	0.38095	1.2381
CHO	406.199	0.00508	22	30	7	0	0	0.31818	1.36364
CHO	406.23	0.00129	30	30	1	0	0	0.03333	1
CHO	406.236	0.00328	23	34	6	0	0	0.26087	1.47826
CHO	408.085	0.00207	22	16	8	0	0	0.36364	0.72727
CHO	408.106	0.00371	19	20	10	0	0	0.52632	1.05263
CHO	408.121	0.0021	23	20	7	0	0	0.30435	0.86957
CHO	408.142	0.00628	20	24	9	0	0	0.45	1.2
CHO	408.157	0.00283	24	24	6	0	0	0.25	1
CHO	408.179	0.00648	21	28	8	0	0	0.38095	1.33333
CHO	408.209	0.00167	29	28	2	0	0	0.06897	0.96552
CHO	408.215	0.00497	22	32	7	0	0	0.31818	1.45455
CHO	408.251	0.00345	23	36	6	0	0	0.26087	1.56522
CHO	410.028	0.00166	20	10	10	0	0	0.5	0.5
CHO	410.064	0.00215	21	14	9	0	0	0.42857	0.66667
CHO	410.1	0.00333	22	18	8	0	0	0.36364	0.81818
CHO	410.121	0.00375	19	22	10	0	0	0.52632	1.15789
CHO	410.137	0.00319	23	22	7	0	0	0.30435	0.95652
CHO	410.158	0.00542	20	26	9	0	0	0.45	1.3
CHO	410.173	0.00252	24	26	6	0	0	0.25	1.08333
CHO	410.189	0.00183	28	26	3	0	0	0.10714	0.92857
CHO	410.194	0.00613	21	30	8	0	0	0.38095	1.42857
CHO	410.225	0.00135	29	30	2	0	0	0.06897	1.03448
CHO	410.23	0.00594	22	34	7	0	0	0.31818	1.54545
CHO	410.267	0.00251	23	38	6	0	0	0.26087	1.65217
CHO	412.079	0.00348	21	16	9	0	0	0.42857	0.7619
CHO	412.116	0.00395	22	20	8	0	0	0.36364	0.90909
CHO	412.137	0.0043	19	24	10	0	0	0.52632	1.26316
CHO	412.152	0.00475	23	24	7	0	0	0.30435	1.04348
CHO	412.173	0.00699	20	28	9	0	0	0.45	1.4
CHO	412.189	0.00323	24	28	6	0	0	0.25	1.16667
CHO	412.204	0.00145	28	28	3	0	0	0.10714	1
CHO	412.21	0.00701	21	32	8	0	0	0.38095	1.52381
CHO	412.225	0.00138	25	32	5	0	0	0.2	1.28
CHO	412.246	0.00489	22	36	7	0	0	0.31818	1.63636
CHO	412.282	0.00244	23	40	6	0	0	0.26087	1.73913
CHO	412.319	0.00183	24	44	5	0	0	0.20833	1.83333
CHO	414.059	0.00312	20	14	10	0	0	0.5	0.7
CHO	414.095	0.00433	21	18	9	0	0	0.42857	0.85714
CHO	414.131	0.00533	22	22	8	0	0	0.36364	1
CHO	414.153	0.00469	19	26	10	0	0	0.52632	1.36842
CHO	414.162	0.00185	30	22	2	0	0	0.06667	0.73333
CHO	414.168	0.00487	23	26	7	0	0	0.30435	1.13043
CHO	414.189	0.00718	20	30	9	0	0	0.45	1.5
CHO	414.204	0.00408	24	30	6	0	0	0.25	1.25
CHO	414.225	0.00786	21	34	8	0	0	0.38095	1.61905
CHO	414.241	0.00138	25	34	5	0	0	0.2	1.36
CHO	414.262	0.00471	22	38	7	0	0	0.31818	1.72727
CHO	414.298	0.00134	23	42	6	0	0	0.26087	1.82609
CHO	416.074	0.00275	20	16	10	0	0	0.5	0.8
CHO	416.111	0.00362	21	20	9	0	0	0.42857	0.95238
CHO	416.147	0.00501	22	24	8	0	0	0.36364	1.09091
CHO	416.168	0.00317	19	28	10	0	0	0.52632	1.47368
CHO	416.183	0.00457	23	28	7	0	0	0.30435	1.21739
CHO	416.205	0.00529	20	32	9	0	0	0.45	1.6
CHO	416.22	0.00294	24	32	6	0	0	0.25	1.33333
CHO	416.241	0.00521	21	36	8	0	0	0.38095	1.71429
CHO	416.256	0.0016	25	36	5	0	0	0.2	1.44
CHO	416.278	0.00161	22	40	7	0	0	0.31818	1.81818
CHO	418.09	0.00319	20	18	10	0	0	0.5	0.9
CHO	418.126	0.00431	21	22	9	0	0	0.42857	1.04762
CHO	418.163	0.00591	22	26	8	0	0	0.36364	1.18182
CHO	418.184	0.00254	19	30	10	0	0	0.52632	1.57895
CHO	418.199	0.00471	23	30	7	0	0	0.30435	1.30435
CHO	418.22	0.00288	20	34	9	0	0	0.45	1.7
CHO	418.236	0.00337	24	34	6	0	0	0.25	1.41667
CHO	418.257	0.00153	21	38	8	0	0	0.38095	1.80952
CHO	420.106	0.00404	20	20	10	0	0	0.5	1
CHO	420.142	0.005	21	24	9	0	0	0.42857	1.14286
CHO	420.157	0.00184	25	24	6	0	0	0.24	0.96
CHO	420.178	0.00618	22	28	8	0	0	0.36364	1.27273
CHO	420.215	0.00495	23	32	7	0	0	0.30435	1.3913
CHO	420.251	0.00229	24	36	6	0	0	0.25	1.5
CHO	422.064	0.00153	22	14	9	0	0	0.40909	0.63636
CHO	422.085	0.00315	19	18	11	0	0	0.57895	0.94737
CHO	422.1	0.00256	23	18	8	0	0	0.34783	0.78261
CHO	422.121	0.00502	20	22	10	0	0	0.5	1.1
CHO	422.136	0.00232	24	22	7	0	0	0.29167	0.91667
CHO	422.158	0.00729	21	26	9	0	0	0.42857	1.2381
CHO	422.173	0.00169	25	26	6	0	0	0.24	1.04
CHO	422.194	0.00705	22	30	8	0	0	0.36364	1.36364
CHO	422.225	0.00132	30	30	2	0	0	0.06667	1
CHO	422.23	0.00462	23	34	7	0	0	0.30435	1.47826
CHO	422.267	0.00262	24	38	6	0	0	0.25	1.58333
CHO	424.043	0.00172	21	12	10	0	0	0.47619	0.57143
CHO	424.079	0.00244	22	16	9	0	0	0.40909	0.72727
CHO	424.116	0.00308	23	20	8	0	0	0.34783	0.86957
CHO	424.137	0.00445	20	24	10	0	0	0.5	1.2
CHO	424.152	0.00324	24	24	7	0	0	0.29167	1
CHO	424.173	0.00641	21	28	9	0	0	0.42857	1.33333
CHO	424.189	0.00237	25	28	6	0	0	0.24	1.12
CHO	424.204	0.00197	29	28	3	0	0	0.10345	0.96552
CHO	424.21	0.00612	22	32	8	0	0	0.36364	1.45455
CHO	424.225	0.0014	26	32	5	0	0	0.19231	1.23077
CHO	424.24	0.00154	30	32	2	0	0	0.06667	1.06667
CHO	424.246	0.00464	23	36	7	0	0	0.30435	1.56522
CHO	424.282	0.0023	24	40	6	0	0	0.25	1.66667
CHO	426.059	0.00192	21	14	10	0	0	0.47619	0.66667
CHO	426.095	0.0025	22	18	9	0	0	0.40909	0.81818
CHO	426.116	0.00257	19	22	11	0	0	0.57895	1.15789
CHO	426.132	0.00337	23	22	8	0	0	0.34783	0.95652
CHO	426.153	0.00331	20	26	10	0	0	0.5	1.3
CHO	426.168	0.00237	24	26	7	0	0	0.29167	1.08333
CHO	426.189	0.00426	21	30	9	0	0	0.42857	1.42857
CHO	426.204	0.00166	25	30	6	0	0	0.24	1.2
CHO	426.262	0.00317	23	38	7	0	0	0.30435	1.65217
CHO	426.298	0.00194	24	42	6	0	0	0.25	1.75
CHO	428.074	0.00224	21	16	10	0	0	0.47619	0.7619
CHO	428.111	0.00383	22	20	9	0	0	0.40909	0.90909
CHO	428.147	0.00434	23	24	8	0	0	0.34783	1.04348
CHO	428.168	0.00286	20	28	10	0	0	0.5	1.4
CHO	428.184	0.00416	24	28	7	0	0	0.29167	1.16667
CHO	428.205	0.00485	21	32	9	0	0	0.42857	1.52381
CHO	428.22	0.00203	25	32	6	0	0	0.24	1.28
CHO	428.241	0.00515	22	36	8	0	0	0.36364	1.63636
CHO	428.277	0.00161	23	40	7	0	0	0.30435	1.73913
CHO	430.053	0.00168	20	14	11	0	0	0.55	0.7
CHO	430.09	0.00472	21	18	10	0	0	0.47619	0.85714
CHO	430.126	0.00392	22	22	9	0	0	0.40909	1
CHO	430.163	0.00417	23	26	8	0	0	0.34783	1.13043
CHO	430.184	0.00343	20	30	10	0	0	0.5	1.5
CHO	430.199	0.00337	24	30	7	0	0	0.29167	1.25
CHO	430.236	0.00211	25	34	6	0	0	0.24	1.36
CHO	430.257	0.00275	22	38	8	0	0	0.36364	1.72727
CHO	430.293	0.0015	23	42	7	0	0	0.30435	1.82609
CHO	432.069	0.00255	20	16	11	0	0	0.55	0.8
CHO	432.106	0.00351	21	20	10	0	0	0.47619	0.95238
CHO	432.142	0.0061	22	24	9	0	0	0.40909	1.09091
CHO	432.163	0.00251	19	28	11	0	0	0.57895	1.47368
CHO	432.178	0.0062	23	28	8	0	0	0.34783	1.21739
CHO	432.199	0.00349	20	32	10	0	0	0.5	1.6
CHO	432.215	0.00459	24	32	7	0	0	0.29167	1.33333
CHO	432.236	0.00411	21	36	9	0	0	0.42857	1.71429
CHO	432.251	0.00272	25	36	6	0	0	0.24	1.44
CHO	434.085	0.00257	20	18	11	0	0	0.55	0.9
CHO	434.1	0.00217	24	18	8	0	0	0.33333	0.75
CHO	434.121	0.0038	21	22	10	0	0	0.47619	1.04762
CHO	434.158	0.00315	22	26	9	0	0	0.40909	1.18182
CHO	434.194	0.00426	23	30	8	0	0	0.34783	1.30435
CHO	434.23	0.0033	24	34	7	0	0	0.29167	1.41667
CHO	436.101	0.00271	20	20	11	0	0	0.55	1
CHO	436.116	0.00176	24	20	8	0	0	0.33333	0.83333
CHO	436.137	0.00352	21	24	10	0	0	0.47619	1.14286
CHO	436.153	0.00169	25	24	7	0	0	0.28	0.96
CHO	436.173	0.00437	22	28	9	0	0	0.40909	1.27273
CHO	436.21	0.00406	23	32	8	0	0	0.34783	1.3913
CHO	436.246	0.00285	24	36	7	0	0	0.29167	1.5
CHO	438.059	0.00185	22	14	10	0	0	0.45455	0.63636
CHO	438.095	0.00212	23	18	9	0	0	0.3913	0.78261
CHO	438.132	0.00218	24	22	8	0	0	0.33333	0.91667
CHO	438.153	0.0031	21	26	10	0	0	0.47619	1.2381
CHO	438.168	0.00249	25	26	7	0	0	0.28	1.04
CHO	438.189	0.00545	22	30	9	0	0	0.40909	1.36364
CHO	438.225	0.00433	23	34	8	0	0	0.34783	1.47826
CHO	438.262	0.00313	24	38	7	0	0	0.29167	1.58333
CHO	438.298	0.00162	25	42	6	0	0	0.24	1.68
CHO	440.075	0.00222	22	16	10	0	0	0.45455	0.72727
CHO	440.111	0.00221	23	20	9	0	0	0.3913	0.86957
CHO	440.132	0.00236	20	24	11	0	0	0.55	1.2
CHO	440.147	0.00286	24	24	8	0	0	0.33333	1
CHO	440.168	0.00362	21	28	10	0	0	0.47619	1.33333
CHO	440.183	0.00274	25	28	7	0	0	0.28	1.12
CHO	440.205	0.00532	22	32	9	0	0	0.40909	1.45455
CHO	440.22	0.00178	26	32	6	0	0	0.23077	1.23077
CHO	440.241	0.00451	23	36	8	0	0	0.34783	1.56522
CHO	440.277	0.00236	24	40	7	0	0	0.29167	1.66667
CHO	440.314	0.00165	25	44	6	0	0	0.24	1.76
CHO	442.054	0.00174	21	14	11	0	0	0.52381	0.66667
CHO	442.09	0.00204	22	18	10	0	0	0.45455	0.81818
CHO	442.127	0.00251	23	22	9	0	0	0.3913	0.95652
CHO	442.148	0.00161	20	26	11	0	0	0.55	1.3
CHO	442.163	0.00253	24	26	8	0	0	0.33333	1.08333
CHO	442.184	0.00365	21	30	10	0	0	0.47619	1.42857
CHO	442.22	0.00378	22	34	9	0	0	0.40909	1.54545
CHO	442.257	0.00281	23	38	8	0	0	0.34783	1.65217
CHO	444.069	0.00211	21	16	11	0	0	0.52381	0.7619
CHO	444.106	0.00324	22	20	10	0	0	0.45455	0.90909
CHO	444.142	0.00261	23	24	9	0	0	0.3913	1.04348
CHO	444.163	0.00204	20	28	11	0	0	0.55	1.4
CHO	444.178	0.00403	24	28	8	0	0	0.33333	1.16667
CHO	444.2	0.00293	21	32	10	0	0	0.47619	1.52381
CHO	444.215	0.00251	25	32	7	0	0	0.28	1.28
CHO	444.236	0.00377	22	36	9	0	0	0.40909	1.63636
CHO	444.251	0.00146	26	36	6	0	0	0.23077	1.38462
CHO	444.272	0.00175	23	40	8	0	0	0.34783	1.73913
CHO	446.085	0.00287	21	18	11	0	0	0.52381	0.85714
CHO	446.121	0.00399	22	22	10	0	0	0.45455	1
CHO	446.158	0.0049	23	26	9	0	0	0.3913	1.13043
CHO	446.179	0.00199	20	30	11	0	0	0.55	1.5
CHO	446.194	0.00514	24	30	8	0	0	0.33333	1.25
CHO	446.215	0.00286	21	34	10	0	0	0.47619	1.61905
CHO	446.23	0.00295	25	34	7	0	0	0.28	1.36
CHO	446.252	0.00261	22	38	9	0	0	0.40909	1.72727
CHO	448.101	0.00202	21	20	11	0	0	0.52381	0.95238
CHO	448.137	0.00345	22	24	10	0	0	0.45455	1.09091
CHO	448.173	0.00441	23	28	9	0	0	0.3913	1.21739
CHO	448.204	0.00134	31	28	3	0	0	0.09677	0.90323
CHO	448.21	0.00363	24	32	8	0	0	0.33333	1.33333
CHO	448.231	0.00155	21	36	10	0	0	0.47619	1.71429
CHO	448.246	0.00209	25	36	7	0	0	0.28	1.44
CHO	450.059	0.00166	23	14	10	0	0	0.43478	0.6087
CHO	450.116	0.00183	21	22	11	0	0	0.52381	1.04762
CHO	450.153	0.00347	22	26	10	0	0	0.45455	1.18182
CHO	450.189	0.00373	23	30	9	0	0	0.3913	1.30435
CHO	450.22	0.0017	31	30	3	0	0	0.09677	0.96774
CHO	450.225	0.00309	24	34	8	0	0	0.33333	1.41667
CHO	450.262	0.00201	25	38	7	0	0	0.28	1.52
CHO	452.074	0.00202	23	16	10	0	0	0.43478	0.69565
CHO	452.132	0.00315	21	24	11	0	0	0.52381	1.14286
CHO	452.147	0.00306	25	24	8	0	0	0.32	0.96
CHO	452.168	0.00382	22	28	10	0	0	0.45455	1.27273
CHO	452.183	0.00289	26	28	7	0	0	0.26923	1.07692
CHO	452.205	0.00378	23	32	9	0	0	0.3913	1.3913
CHO	452.22	0.00135	27	32	6	0	0	0.22222	1.18519
CHO	452.235	0.00142	31	32	3	0	0	0.09677	1.03226
CHO	452.241	0.00315	24	36	8	0	0	0.33333	1.5
CHO	452.277	0.00247	25	40	7	0	0	0.28	1.6
CHO	454.09	0.00147	23	18	10	0	0	0.43478	0.78261
CHO	454.127	0.00182	24	22	9	0	0	0.375	0.91667
CHO	454.148	0.00214	21	26	11	0	0	0.52381	1.2381
CHO	454.163	0.00362	25	26	8	0	0	0.32	1.04
CHO	454.184	0.00322	22	30	10	0	0	0.45455	1.36364
CHO	454.199	0.00218	26	30	7	0	0	0.26923	1.15385
CHO	454.22	0.00401	23	34	9	0	0	0.3913	1.47826
CHO	454.257	0.00198	24	38	8	0	0	0.33333	1.58333
CHO	454.293	0.00143	25	42	7	0	0	0.28	1.68
CHO	456.069	0.00167	22	16	11	0	0	0.5	0.72727
CHO	456.106	0.0023	23	20	10	0	0	0.43478	0.86957
CHO	456.142	0.00303	24	24	9	0	0	0.375	1
CHO	456.163	0.00141	21	28	11	0	0	0.52381	1.33333
CHO	456.178	0.00254	25	28	8	0	0	0.32	1.12
CHO	456.2	0.00241	22	32	10	0	0	0.45455	1.45455
CHO	456.215	0.00168	26	32	7	0	0	0.26923	1.23077
CHO	456.236	0.00318	23	36	9	0	0	0.3913	1.56522
CHO	456.272	0.0017	24	40	8	0	0	0.33333	1.66667
CHO	458.085	0.00148	22	18	11	0	0	0.5	0.81818
CHO	458.121	0.00296	23	22	10	0	0	0.43478	0.95652
CHO	458.158	0.00271	24	26	9	0	0	0.375	1.08333
CHO	458.179	0.0021	21	30	11	0	0	0.52381	1.42857
CHO	458.194	0.00327	25	30	8	0	0	0.32	1.2
CHO	458.215	0.00341	22	34	10	0	0	0.45455	1.54545
CHO	458.23	0.00234	26	34	7	0	0	0.26923	1.30769
CHO	458.251	0.00213	23	38	9	0	0	0.3913	1.65217
CHO	460.101	0.00213	22	20	11	0	0	0.5	0.90909
CHO	460.137	0.00209	23	24	10	0	0	0.43478	1.04348
CHO	460.173	0.00333	24	28	9	0	0	0.375	1.16667
CHO	460.194	0.00136	21	32	11	0	0	0.52381	1.52381
CHO	460.21	0.00297	25	32	8	0	0	0.32	1.28
CHO	460.231	0.00157	22	36	10	0	0	0.45455	1.63636
CHO	460.246	0.00194	26	36	7	0	0	0.26923	1.38462
CHO	460.267	0.00145	23	40	9	0	0	0.3913	1.73913
CHO	462.08	0.00187	21	18	12	0	0	0.57143	0.85714
CHO	462.153	0.00252	23	26	10	0	0	0.43478	1.13043
CHO	462.189	0.00259	24	30	9	0	0	0.375	1.25
CHO	462.225	0.003	25	34	8	0	0	0.32	1.36
CHO	462.262	0.00147	26	38	7	0	0	0.26923	1.46154
CHO	464.074	0.00188	24	16	10	0	0	0.41667	0.66667
CHO	464.132	0.00331	22	24	11	0	0	0.5	1.09091
CHO	464.147	0.00219	26	24	8	0	0	0.30769	0.92308
CHO	464.168	0.00378	23	28	10	0	0	0.43478	1.21739
CHO	464.183	0.00827	27	28	7	0	0	0.25926	1.03704
CHO	464.205	0.0042	24	32	9	0	0	0.375	1.33333
CHO	464.241	0.00283	25	36	8	0	0	0.32	1.44
CHO	466.09	0.00136	24	18	10	0	0	0.41667	0.75
CHO	466.126	0.00185	25	22	9	0	0	0.36	0.88
CHO	466.163	0.00186	26	26	8	0	0	0.30769	1
CHO	466.184	0.00287	23	30	10	0	0	0.43478	1.30435
CHO	466.199	0.00197	27	30	7	0	0	0.25926	1.11111
CHO	466.22	0.00256	24	34	9	0	0	0.375	1.41667
CHO	466.257	0.0021	25	38	8	0	0	0.32	1.52
CHO	468.106	0.00217	24	20	10	0	0	0.41667	0.83333
CHO	468.142	0.00248	25	24	9	0	0	0.36	0.96
CHO	468.163	0.00239	22	28	11	0	0	0.5	1.27273
CHO	468.2	0.00196	23	32	10	0	0	0.43478	1.3913
CHO	468.215	0.00163	27	32	7	0	0	0.25926	1.18519
CHO	468.236	0.00269	24	36	9	0	0	0.375	1.5
CHO	470.085	0.00186	23	18	11	0	0	0.47826	0.78261
CHO	470.121	0.00258	24	22	10	0	0	0.41667	0.91667
CHO	470.158	0.00343	25	26	9	0	0	0.36	1.04
CHO	470.179	0.0024	22	30	11	0	0	0.5	1.36364
CHO	470.194	0.003	26	30	8	0	0	0.30769	1.15385
CHO	470.215	0.00274	23	34	10	0	0	0.43478	1.47826
CHO	470.252	0.00333	24	38	9	0	0	0.375	1.58333
CHO	472.101	0.00155	23	20	11	0	0	0.47826	0.86957
CHO	472.137	0.00233	24	24	10	0	0	0.41667	1
CHO	472.173	0.00323	25	28	9	0	0	0.36	1.12
CHO	472.195	0.00238	22	32	11	0	0	0.5	1.45455
CHO	472.21	0.00209	26	32	8	0	0	0.30769	1.23077
CHO	472.231	0.00265	23	36	10	0	0	0.43478	1.56522
CHO	472.246	0.00195	27	36	7	0	0	0.25926	1.33333
CHO	474.08	0.00181	22	18	12	0	0	0.54545	0.81818
CHO	474.116	0.00174	23	22	11	0	0	0.47826	0.95652
CHO	474.153	0.00213	24	26	10	0	0	0.41667	1.08333
CHO	474.189	0.00323	25	30	9	0	0	0.36	1.2
CHO	474.225	0.00243	26	34	8	0	0	0.30769	1.30769
CHO	474.247	0.00205	23	38	10	0	0	0.43478	1.65217
CHO	474.262	0.00138	27	38	7	0	0	0.25926	1.40741
CHO	476.074	0.00148	25	16	10	0	0	0.4	0.64
CHO	476.111	0.00133	26	20	9	0	0	0.34615	0.76923
CHO	476.132	0.002	23	24	11	0	0	0.47826	1.04348
CHO	476.168	0.00309	24	28	10	0	0	0.41667	1.16667
CHO	476.205	0.00377	25	32	9	0	0	0.36	1.28
CHO	476.241	0.00239	26	36	8	0	0	0.30769	1.38462
CHO	478.09	0.00161	25	18	10	0	0	0.4	0.72
CHO	478.148	0.00165	23	26	11	0	0	0.47826	1.13043
CHO	478.184	0.00238	24	30	10	0	0	0.41667	1.25
CHO	478.199	0.00151	28	30	7	0	0	0.25	1.07143
CHO	478.22	0.00295	25	34	9	0	0	0.36	1.36
CHO	478.257	0.00185	26	38	8	0	0	0.30769	1.46154
CHO	480.106	0.00144	25	20	10	0	0	0.4	0.8
CHO	480.142	0.0018	26	24	9	0	0	0.34615	0.92308
CHO	480.163	0.00246	23	28	11	0	0	0.47826	1.21739
CHO	480.178	0.00283	27	28	8	0	0	0.2963	1.03704
CHO	480.2	0.00287	24	32	10	0	0	0.41667	1.33333
CHO	480.215	0.00141	28	32	7	0	0	0.25	1.14286
CHO	480.236	0.00275	25	36	9	0	0	0.36	1.44
CHO	480.272	0.00262	26	40	8	0	0	0.30769	1.53846
CHO	482.121	0.00191	25	22	10	0	0	0.4	0.88
CHO	482.158	0.00205	26	26	9	0	0	0.34615	1
CHO	482.179	0.00154	23	30	11	0	0	0.47826	1.30435
CHO	482.194	0.00161	27	30	8	0	0	0.2963	1.11111
CHO	482.215	0.00209	24	34	10	0	0	0.41667	1.41667
CHO	482.252	0.00173	25	38	9	0	0	0.36	1.52
CHO	484.101	0.00247	24	20	11	0	0	0.45833	0.83333
CHO	484.137	0.00234	25	24	10	0	0	0.4	0.96
CHO	484.173	0.00188	26	28	9	0	0	0.34615	1.07692
CHO	484.194	0.00205	23	32	11	0	0	0.47826	1.3913
CHO	484.21	0.00205	27	32	8	0	0	0.2963	1.18519
CHO	484.231	0.00254	24	36	10	0	0	0.41667	1.5
CHO	484.304	0.00157	26	44	8	0	0	0.30769	1.69231
CHO	486.152	0.0026	25	26	10	0	0	0.4	1.04
CHO	486.189	0.00277	26	30	9	0	0	0.34615	1.15385
CHO	486.21	0.00238	23	34	11	0	0	0.47826	1.47826
CHO	486.247	0.00166	24	38	10	0	0	0.41667	1.58333
CHO	488.168	0.00185	25	28	10	0	0	0.4	1.12
CHO	488.205	0.00257	26	32	9	0	0	0.34615	1.23077
CHO	488.226	0.00169	23	36	11	0	0	0.47826	1.56522
CHO	488.241	0.00201	27	36	8	0	0	0.2963	1.33333
CHO	488.262	0.00152	24	40	10	0	0	0.41667	1.66667
CHO	490.184	0.00194	25	30	10	0	0	0.4	1.2
CHO	490.22	0.00272	26	34	9	0	0	0.34615	1.30769
CHO	490.257	0.00239	27	38	8	0	0	0.2963	1.40741
CHO	492.163	0.00146	24	28	11	0	0	0.45833	1.16667
CHO	492.2	0.00213	25	32	10	0	0	0.4	1.28
CHO	492.215	0.0019	29	32	7	0	0	0.24138	1.10345
CHO	492.236	0.00218	26	36	9	0	0	0.34615	1.38462
CHO	494.085	0.00153	25	18	11	0	0	0.44	0.72
CHO	494.158	0.00236	27	26	9	0	0	0.33333	0.96296
CHO	494.179	0.00238	24	30	11	0	0	0.45833	1.25
CHO	494.194	0.00179	28	30	8	0	0	0.28571	1.07143
CHO	494.215	0.00196	25	34	10	0	0	0.4	1.36
CHO	494.251	0.00198	26	38	9	0	0	0.34615	1.46154
CHO	494.288	0.00152	27	42	8	0	0	0.2963	1.55556
CHO	496.101	0.00144	25	20	11	0	0	0.44	0.8
CHO	496.137	0.00162	26	24	10	0	0	0.38462	0.92308
CHO	496.173	0.00146	27	28	9	0	0	0.33333	1.03704
CHO	496.21	0.00226	28	32	8	0	0	0.28571	1.14286
CHO	496.231	0.0021	25	36	10	0	0	0.4	1.44
CHO	496.267	0.00209	26	40	9	0	0	0.34615	1.53846
CHO	498.153	0.0019	26	26	10	0	0	0.38462	1
CHO	498.189	0.00208	27	30	9	0	0	0.33333	1.11111
CHO	498.21	0.00181	24	34	11	0	0	0.45833	1.41667
CHO	498.247	0.00215	25	38	10	0	0	0.4	1.52
CHO	500.132	0.00182	25	24	11	0	0	0.44	0.96
CHO	500.168	0.0026	26	28	10	0	0	0.38462	1.07692
CHO	500.205	0.0026	27	32	9	0	0	0.33333	1.18519
CHO	500.226	0.00148	24	36	11	0	0	0.45833	1.5
CHO	500.262	0.00178	25	40	10	0	0	0.4	1.6
CHO	502.147	0.00175	25	26	11	0	0	0.44	1.04
CHO	502.184	0.00207	26	30	10	0	0	0.38462	1.15385
CHO	502.22	0.00213	27	34	9	0	0	0.33333	1.25926
CHO	502.257	0.00151	28	38	8	0	0	0.28571	1.35714
CHO	504.163	0.00224	25	28	11	0	0	0.44	1.12
CHO	504.199	0.00261	26	32	10	0	0	0.38462	1.23077
CHO	504.236	0.00141	27	36	9	0	0	0.33333	1.33333
CHO	504.272	0.00146	28	40	8	0	0	0.28571	1.42857
CHO	506.143	0.00155	24	26	12	0	0	0.5	1.08333
CHO	506.179	0.00227	25	30	11	0	0	0.44	1.2
CHO	506.215	0.00186	26	34	10	0	0	0.38462	1.30769
CHO	506.252	0.0017	27	38	9	0	0	0.33333	1.40741
CHO	506.288	0.00188	28	42	8	0	0	0.28571	1.5
CHO	508.173	0.00137	28	28	9	0	0	0.32143	1
CHO	508.195	0.00207	25	32	11	0	0	0.44	1.28
CHO	508.21	0.00138	29	32	8	0	0	0.27586	1.10345
CHO	508.231	0.00231	26	36	10	0	0	0.38462	1.38462
CHO	508.267	0.00135	27	40	9	0	0	0.33333	1.48148
CHO	508.304	0.00145	28	44	8	0	0	0.28571	1.57143
CHO	510.153	0.00141	27	26	10	0	0	0.37037	0.96296
CHO	510.189	0.00274	28	30	9	0	0	0.32143	1.07143
CHO	510.225	0.00392	29	34	8	0	0	0.27586	1.17241
CHO	510.247	0.00159	26	38	10	0	0	0.38462	1.46154
CHO	510.283	0.00159	27	42	9	0	0	0.33333	1.55556
CHO	512.168	0.00181	27	28	10	0	0	0.37037	1.03704
CHO	512.299	0.00205	27	44	9	0	0	0.33333	1.62963
CHO	514.184	0.00166	27	30	10	0	0	0.37037	1.11111
CHO	514.22	0.00164	28	34	9	0	0	0.32143	1.21429
CHO	514.242	0.00154	25	38	11	0	0	0.44	1.52
CHO	516.163	0.00227	26	28	11	0	0	0.42308	1.07692
CHO	516.199	0.00205	27	32	10	0	0	0.37037	1.18519
CHO	518.179	0.00189	26	30	11	0	0	0.42308	1.15385
CHO	520.173	0.00179	29	28	9	0	0	0.31034	0.96552
CHO	520.195	0.00164	26	32	11	0	0	0.42308	1.23077
CHO	520.231	0.00246	27	36	10	0	0	0.37037	1.33333
CHO	522.21	0.00132	26	34	11	0	0	0.42308	1.30769
CHO	522.247	0.0017	27	38	10	0	0	0.37037	1.40741
CHO	522.283	0.00157	28	42	9	0	0	0.32143	1.5
CHO	524.205	0.00281	29	32	9	0	0	0.31034	1.10345
CHO	524.241	0.00235	30	36	8	0	0	0.26667	1.2
CHO	526.148	0.00141	27	26	11	0	0	0.40741	0.96296
CHO	526.184	0.0015	28	30	10	0	0	0.35714	1.07143
CHO	532.231	0.00134	28	36	10	0	0	0.35714	1.28571
CHO	534.21	0.00171	27	34	11	0	0	0.40741	1.25926
CHO	542.179	0.00163	28	30	11	0	0	0.39286	1.07143
CHO	556.194	0.00168	29	32	11	0	0	0.37931	1.10345
CHO	556.231	0.00139	30	36	10	0	0	0.33333	1.2
CHO	564.293	0.0018	30	44	10	0	0	0.33333	1.46667
CHON	215.079	0.00094	9	13	5	1	0	0.55556	1.44444
CHON	221.105	0.00081	12	15	3	1	0	0.25	1.25
CHON	223.121	0.00085	12	17	3	1	0	0.25	1.41667
CHON	225.064	0.00111	10	11	5	1	0	0.5	1.1
CHON	225.1	0.00094	11	15	4	1	0	0.36364	1.36364
CHON	225.136	0.00098	12	19	3	1	0	0.25	1.58333
CHON	227.079	0.00113	10	13	5	1	0	0.5	1.3
CHON	227.116	0.00107	11	17	4	1	0	0.36364	1.54545
CHON	227.152	0.00093	12	21	3	1	0	0.25	1.75
CHON	229.059	0.001	9	11	6	1	0	0.66667	1.22222
CHON	229.131	0.00132	11	19	4	1	0	0.36364	1.72727
CHON	229.168	0.00109	12	23	3	1	0	0.25	1.91667
CHON	231.053	0.00091	12	9	4	1	0	0.33333	0.75
CHON	231.09	0.00083	13	13	3	1	0	0.23077	1
CHON	231.111	0.00141	10	17	5	1	0	0.5	1.7
CHON	231.147	0.00097	11	21	4	1	0	0.36364	1.90909
CHON	233.069	0.00168	12	11	4	1	0	0.33333	0.91667
CHON	233.09	0.00091	9	15	6	1	0	0.66667	1.66667
CHON	233.105	0.00095	13	15	3	1	0	0.23077	1.15385
CHON	233.163	0.00099	11	23	4	1	0	0.36364	2.09091
CHON	235.084	0.00203	12	13	4	1	0	0.33333	1.08333
CHON	235.121	0.0014	13	17	3	1	0	0.23077	1.30769
CHON	237.064	0.00236	11	11	5	1	0	0.45455	1
CHON	237.1	0.00226	12	15	4	1	0	0.33333	1.25
CHON	237.136	0.00158	13	19	3	1	0	0.23077	1.46154
CHON	239.079	0.0022	11	13	5	1	0	0.45455	1.18182
CHON	239.116	0.00147	12	17	4	1	0	0.33333	1.41667
CHON	241.022	0.00108	9	7	7	1	0	0.77778	0.77778
CHON	241.095	0.00178	11	15	5	1	0	0.45455	1.36364
CHON	241.131	0.00171	12	19	4	1	0	0.33333	1.58333
CHON	243.074	0.00099	10	13	6	1	0	0.6	1.3
CHON	243.089	0.00086	14	13	3	1	0	0.21429	0.92857
CHON	243.111	0.0021	11	17	5	1	0	0.45455	1.54545
CHON	243.126	0.00081	15	17	2	1	0	0.13333	1.13333
CHON	243.147	0.00289	12	21	4	1	0	0.33333	1.75
CHON	243.183	0.00254	13	25	3	1	0	0.23077	1.92308
CHON	245.069	0.00092	13	11	4	1	0	0.30769	0.84615
CHON	245.09	0.00093	10	15	6	1	0	0.6	1.5
CHON	245.105	0.0012	14	15	3	1	0	0.21429	1.07143
CHON	245.126	0.00128	11	19	5	1	0	0.45455	1.72727
CHON	245.163	0.00164	12	23	4	1	0	0.33333	1.91667
CHON	247.048	0.00095	12	9	5	1	0	0.41667	0.75
CHON	247.069	0.00092	9	13	7	1	0	0.77778	1.44444
CHON	247.084	0.00237	13	13	4	1	0	0.30769	1
CHON	247.121	0.00121	14	17	3	1	0	0.21429	1.21429
CHON	247.142	0.00099	11	21	5	1	0	0.45455	1.90909
CHON	249.064	0.00144	12	11	5	1	0	0.41667	0.91667
CHON	249.1	0.00175	13	15	4	1	0	0.30769	1.15385
CHON	249.136	0.00165	14	19	3	1	0	0.21429	1.35714
CHON	249.173	0.00114	15	23	2	1	0	0.13333	1.53333
CHON	251.043	0.00134	11	9	6	1	0	0.54545	0.81818
CHON	251.079	0.00216	12	13	5	1	0	0.41667	1.08333
CHON	251.116	0.00247	13	17	4	1	0	0.30769	1.30769
CHON	251.152	0.00481	14	21	3	1	0	0.21429	1.5
CHON	252.111	0.00087	12	16	4	2	0	0.33333	1.33333
CHON	253.022	0.00111	10	7	7	1	0	0.7	0.7
CHON	253.059	0.00164	11	11	6	1	0	0.54545	1
CHON	253.095	0.00233	12	15	5	1	0	0.41667	1.25
CHON	253.131	0.00239	13	19	4	1	0	0.30769	1.46154
CHON	253.168	0.0011	14	23	3	1	0	0.21429	1.64286
CHON	255.074	0.00143	11	13	6	1	0	0.54545	1.18182
CHON	255.111	0.00166	12	17	5	1	0	0.41667	1.41667
CHON	255.147	0.00208	13	21	4	1	0	0.30769	1.61538
CHON	257.09	0.00104	11	15	6	1	0	0.54545	1.36364
CHON	257.126	0.00237	12	19	5	1	0	0.41667	1.58333
CHON	257.163	0.00199	13	23	4	1	0	0.30769	1.76923
CHON	257.199	0.00128	14	27	3	1	0	0.21429	1.92857
CHON	259.084	0.00103	14	13	4	1	0	0.28571	0.92857
CHON	259.106	0.00221	11	17	6	1	0	0.54545	1.54545
CHON	259.121	0.00148	15	17	3	1	0	0.2	1.13333
CHON	259.142	0.00399	12	21	5	1	0	0.41667	1.75
CHON	259.178	0.00131	13	25	4	1	0	0.30769	1.92308
CHON	261.064	0.00186	13	11	5	1	0	0.38462	0.84615
CHON	261.085	0.00102	10	15	7	1	0	0.7	1.5
CHON	261.1	0.00354	14	15	4	1	0	0.28571	1.07143
CHON	261.121	0.00147	11	19	6	1	0	0.54545	1.72727
CHON	261.136	0.0009	15	19	3	1	0	0.2	1.26667
CHON	262.095	0.00134	13	14	4	2	0	0.30769	1.07692
CHON	263.043	0.00169	12	9	6	1	0	0.5	0.75
CHON	263.079	0.00221	13	13	5	1	0	0.38462	1
CHON	263.1	0.00096	10	17	7	1	0	0.7	1.7
CHON	263.116	0.00295	14	17	4	1	0	0.28571	1.21429
CHON	263.152	0.00215	15	21	3	1	0	0.2	1.4
CHON	265.059	0.00234	12	11	6	1	0	0.5	0.91667
CHON	265.095	0.00361	13	15	5	1	0	0.38462	1.15385
CHON	265.131	0.00266	14	19	4	1	0	0.28571	1.35714
CHON	265.153	0.00087	11	23	6	1	0	0.54545	2.09091
CHON	265.168	0.00218	15	23	3	1	0	0.2	1.53333
CHON	265.204	0.00088	16	27	2	1	0	0.125	1.6875
CHON	266.09	0.0014	12	14	5	2	0	0.41667	1.16667
CHON	266.127	0.00148	13	18	4	2	0	0.30769	1.38462
CHON	267.038	0.0016	11	9	7	1	0	0.63636	0.81818
CHON	267.074	0.00324	12	13	6	1	0	0.5	1.08333
CHON	267.111	0.00523	13	17	5	1	0	0.38462	1.30769
CHON	267.147	0.00235	14	21	4	1	0	0.28571	1.5
CHON	268.106	0.00125	12	16	5	2	0	0.41667	1.33333
CHON	269.017	0.00094	10	7	8	1	0	0.8	0.7
CHON	269.054	0.00192	11	11	7	1	0	0.63636	1
CHON	269.09	0.00324	12	15	6	1	0	0.5	1.25
CHON	269.126	0.00271	13	19	5	1	0	0.38462	1.46154
CHON	269.163	0.0025	14	23	4	1	0	0.28571	1.64286
CHON	269.199	0.00118	15	27	3	1	0	0.2	1.8
CHON	270.158	0.00198	13	22	4	2	0	0.30769	1.69231
CHON	271.069	0.00184	11	13	7	1	0	0.63636	1.18182
CHON	271.084	0.00128	15	13	4	1	0	0.26667	0.86667
CHON	271.106	0.00275	12	17	6	1	0	0.5	1.41667
CHON	271.121	0.00099	16	17	3	1	0	0.1875	1.0625
CHON	271.142	0.00317	13	21	5	1	0	0.38462	1.61538
CHON	271.178	0.00192	14	25	4	1	0	0.28571	1.78571
CHON	273.048	0.00109	10	11	8	1	0	0.8	1.1
CHON	273.064	0.00161	14	11	5	1	0	0.35714	0.78571
CHON	273.1	0.00214	15	15	4	1	0	0.26667	1
CHON	273.121	0.00264	12	19	6	1	0	0.5	1.58333
CHON	273.136	0.00139	16	19	3	1	0	0.1875	1.1875
CHON	273.158	0.00272	13	23	5	1	0	0.38462	1.76923
CHON	273.194	0.0015	14	27	4	1	0	0.28571	1.92857
CHON	275.043	0.00142	13	9	6	1	0	0.46154	0.69231
CHON	275.079	0.0028	14	13	5	1	0	0.35714	0.92857
CHON	275.101	0.00175	11	17	7	1	0	0.63636	1.54545
CHON	275.116	0.00354	15	17	4	1	0	0.26667	1.13333
CHON	275.137	0.00151	12	21	6	1	0	0.5	1.75
CHON	275.152	0.00123	16	21	3	1	0	0.1875	1.3125
CHON	277.022	0.00089	12	7	7	1	0	0.58333	0.58333
CHON	277.059	0.00215	13	11	6	1	0	0.46154	0.84615
CHON	277.095	0.00359	14	15	5	1	0	0.35714	1.07143
CHON	277.131	0.00307	15	19	4	1	0	0.26667	1.26667
CHON	277.168	0.00131	16	23	3	1	0	0.1875	1.4375
CHON	277.204	0.00089	17	27	2	1	0	0.11765	1.58824
CHON	278.09	0.00123	13	14	5	2	0	0.38462	1.07692
CHON	278.127	0.00101	14	18	4	2	0	0.28571	1.28571
CHON	279.074	0.00317	13	13	6	1	0	0.46154	1
CHON	279.111	0.00473	14	17	5	1	0	0.35714	1.21429
CHON	279.132	0.00105	11	21	7	1	0	0.63636	1.90909
CHON	279.147	0.00416	15	21	4	1	0	0.26667	1.4
CHON	279.183	0.00122	16	25	3	1	0	0.1875	1.5625
CHON	280.07	0.0011	12	12	6	2	0	0.5	1
CHON	280.106	0.00111	13	16	5	2	0	0.38462	1.23077
CHON	281.053	0.00234	12	11	7	1	0	0.58333	0.91667
CHON	281.09	0.00483	13	15	6	1	0	0.46154	1.15385
CHON	281.126	0.00505	14	19	5	1	0	0.35714	1.35714
CHON	281.163	0.00245	15	23	4	1	0	0.26667	1.53333
CHON	281.199	0.00102	16	27	3	1	0	0.1875	1.6875
CHON	282.122	0.00129	13	18	5	2	0	0.38462	1.38462
CHON	282.158	0.00093	14	22	4	2	0	0.28571	1.57143
CHON	283.033	0.00094	11	9	8	1	0	0.72727	0.81818
CHON	283.069	0.00315	12	13	7	1	0	0.58333	1.08333
CHON	283.085	0.00122	16	13	4	1	0	0.25	0.8125
CHON	283.106	0.00505	13	17	6	1	0	0.46154	1.30769
CHON	283.142	0.00451	14	21	5	1	0	0.35714	1.5
CHON	283.178	0.0023	15	25	4	1	0	0.26667	1.66667
CHON	283.215	0.00119	16	29	3	1	0	0.1875	1.8125
CHON	285.048	0.00106	11	11	8	1	0	0.72727	1
CHON	285.064	0.00118	15	11	5	1	0	0.33333	0.73333
CHON	285.085	0.00169	12	15	7	1	0	0.58333	1.25
CHON	285.1	0.00139	16	15	4	1	0	0.25	0.9375
CHON	285.121	0.00294	13	19	6	1	0	0.46154	1.46154
CHON	285.136	0.00143	17	19	3	1	0	0.17647	1.11765
CHON	285.158	0.00342	14	23	5	1	0	0.35714	1.64286
CHON	285.194	0.00177	15	27	4	1	0	0.26667	1.8
CHON	287.043	0.00104	14	9	6	1	0	0.42857	0.64286
CHON	287.079	0.00255	15	13	5	1	0	0.33333	0.86667
CHON	287.1	0.00175	12	17	7	1	0	0.58333	1.41667
CHON	287.116	0.00189	16	17	4	1	0	0.25	1.0625
CHON	287.137	0.02901	13	21	6	1	0	0.46154	1.61538
CHON	287.152	0.00146	17	21	3	1	0	0.17647	1.23529
CHON	287.173	0.00264	14	25	5	1	0	0.35714	1.78571
CHON	288.111	0.00136	15	16	4	2	0	0.26667	1.06667
CHON	289.059	0.00196	14	11	6	1	0	0.42857	0.78571
CHON	289.095	0.00364	15	15	5	1	0	0.33333	1
CHON	289.116	0.00234	12	19	7	1	0	0.58333	1.58333
CHON	289.131	0.00412	16	19	4	1	0	0.25	1.1875
CHON	289.153	0.00194	13	23	6	1	0	0.46154	1.76923
CHON	289.168	0.00133	17	23	3	1	0	0.17647	1.35294
CHON	291.038	0.00149	13	9	7	1	0	0.53846	0.69231
CHON	291.074	0.00254	14	13	6	1	0	0.42857	0.92857
CHON	291.095	0.00106	11	17	8	1	0	0.72727	1.54545
CHON	291.111	0.00401	15	17	5	1	0	0.33333	1.13333
CHON	291.132	0.00214	12	21	7	1	0	0.58333	1.75
CHON	291.147	0.00277	16	21	4	1	0	0.25	1.3125
CHON	291.183	0.00145	17	25	3	1	0	0.17647	1.47059
CHON	293.017	0.00114	12	7	8	1	0	0.66667	0.58333
CHON	293.054	0.00242	13	11	7	1	0	0.53846	0.84615
CHON	293.09	0.00448	14	15	6	1	0	0.42857	1.07143
CHON	293.126	0.00551	15	19	5	1	0	0.33333	1.26667
CHON	293.147	0.00123	12	23	7	1	0	0.58333	1.91667
CHON	293.163	0.00314	16	23	4	1	0	0.25	1.4375
CHON	293.199	0.00115	17	27	3	1	0	0.17647	1.58824
CHON	294.085	0.00182	13	14	6	2	0	0.46154	1.07692
CHON	294.122	0.0015	14	18	5	2	0	0.35714	1.28571
CHON	294.158	0.00093	15	22	4	2	0	0.26667	1.46667
CHON	295.033	0.00151	12	9	8	1	0	0.66667	0.75
CHON	295.069	0.0039	13	13	7	1	0	0.53846	1
CHON	295.106	0.00661	14	17	6	1	0	0.42857	1.21429
CHON	295.142	0.00654	15	21	5	1	0	0.33333	1.4
CHON	295.178	0.00291	16	25	4	1	0	0.25	1.5625
CHON	295.215	0.00096	17	29	3	1	0	0.17647	1.70588
CHON	296.101	0.00172	13	16	6	2	0	0.46154	1.23077
CHON	297.048	0.00203	12	11	8	1	0	0.66667	0.91667
CHON	297.085	0.00328	13	15	7	1	0	0.53846	1.15385
CHON	297.1	0.00126	17	15	4	1	0	0.23529	0.88235
CHON	297.121	0.00444	14	19	6	1	0	0.42857	1.35714
CHON	297.158	0.00319	15	23	5	1	0	0.33333	1.53333
CHON	297.194	0.00219	16	27	4	1	0	0.25	1.6875
CHON	297.23	0.00103	17	31	3	1	0	0.17647	1.82353
CHON	299.043	0.00106	15	9	6	1	0	0.4	0.6
CHON	299.064	0.00187	12	13	8	1	0	0.66667	1.08333
CHON	299.079	0.00188	16	13	5	1	0	0.3125	0.8125
CHON	299.1	0.00389	13	17	7	1	0	0.53846	1.30769
CHON	299.116	0.00178	17	17	4	1	0	0.23529	1
CHON	299.137	0.00507	14	21	6	1	0	0.42857	1.5
CHON	299.173	0.00316	15	25	5	1	0	0.33333	1.66667
CHON	299.21	0.00183	16	29	4	1	0	0.25	1.8125
CHON	300.132	0.00147	13	20	6	2	0	0.46154	1.53846
CHON	301.059	0.00161	15	11	6	1	0	0.4	0.73333
CHON	301.095	0.00222	16	15	5	1	0	0.3125	0.9375
CHON	301.116	0.00235	13	19	7	1	0	0.53846	1.46154
CHON	301.131	0.0023	17	19	4	1	0	0.23529	1.11765
CHON	301.153	0.0039	14	23	6	1	0	0.42857	1.64286
CHON	301.168	0.00102	18	23	3	1	0	0.16667	1.27778
CHON	301.189	0.0019	15	27	5	1	0	0.33333	1.8
CHON	303.038	0.00133	14	9	7	1	0	0.5	0.64286
CHON	303.074	0.00305	15	13	6	1	0	0.4	0.86667
CHON	303.111	0.00442	16	17	5	1	0	0.3125	1.0625
CHON	303.132	0.0033	13	21	7	1	0	0.53846	1.61538
CHON	303.147	0.00328	17	21	4	1	0	0.23529	1.23529
CHON	303.168	0.00175	14	25	6	1	0	0.42857	1.78571
CHON	304.142	0.00121	16	20	4	2	0	0.25	1.25
CHON	305.054	0.00198	14	11	7	1	0	0.5	0.78571
CHON	305.09	0.00434	15	15	6	1	0	0.4	1
CHON	305.111	0.00178	12	19	8	1	0	0.66667	1.58333
CHON	305.126	0.00442	16	19	5	1	0	0.3125	1.1875
CHON	305.148	0.00132	13	23	7	1	0	0.53846	1.76923
CHON	305.163	0.00247	17	23	4	1	0	0.23529	1.35294
CHON	305.184	0.00112	14	27	6	1	0	0.42857	1.92857
CHON	306.122	0.00139	15	18	5	2	0	0.33333	1.2
CHON	306.158	0.0011	16	22	4	2	0	0.25	1.375
CHON	307.033	0.00116	13	9	8	1	0	0.61538	0.69231
CHON	307.069	0.00377	14	13	7	1	0	0.5	0.92857
CHON	307.106	0.00694	15	17	6	1	0	0.4	1.13333
CHON	307.127	0.00104	12	21	8	1	0	0.66667	1.75
CHON	307.142	0.00555	16	21	5	1	0	0.3125	1.3125
CHON	307.178	0.0035	17	25	4	1	0	0.23529	1.47059
CHON	307.199	0.0012	14	29	6	1	0	0.42857	2.07143
CHON	307.215	0.00135	18	29	3	1	0	0.16667	1.61111
CHON	308.101	0.00191	14	16	6	2	0	0.42857	1.14286
CHON	308.137	0.0014	15	20	5	2	0	0.33333	1.33333
CHON	309.049	0.00225	13	11	8	1	0	0.61538	0.84615
CHON	309.085	0.00366	14	15	7	1	0	0.5	1.07143
CHON	309.121	0.00686	15	19	6	1	0	0.4	1.26667
CHON	309.158	0.00624	16	23	5	1	0	0.3125	1.4375
CHON	309.194	0.00229	17	27	4	1	0	0.23529	1.58824
CHON	309.215	0.00131	14	31	6	1	0	0.42857	2.21429
CHON	309.23	0.00114	18	31	3	1	0	0.16667	1.72222
CHON	310.08	0.00134	13	14	7	2	0	0.53846	1.07692
CHON	310.116	0.00179	14	18	6	2	0	0.42857	1.28571
CHON	310.153	0.00116	15	22	5	2	0	0.33333	1.46667
CHON	311.028	0.00111	12	9	9	1	0	0.75	0.75
CHON	311.064	0.00307	13	13	8	1	0	0.61538	1
CHON	311.1	0.00599	14	17	7	1	0	0.5	1.21429
CHON	311.116	0.00139	18	17	4	1	0	0.22222	0.94444
CHON	311.137	0.0058	15	21	6	1	0	0.4	1.4
CHON	311.173	0.00445	16	25	5	1	0	0.3125	1.5625
CHON	311.21	0.00202	17	29	4	1	0	0.23529	1.70588
CHON	312.132	0.00132	14	20	6	2	0	0.42857	1.42857
CHON	313.059	0.00111	16	11	6	1	0	0.375	0.6875
CHON	313.08	0.0022	13	15	8	1	0	0.61538	1.15385
CHON	313.095	0.00202	17	15	5	1	0	0.29412	0.88235
CHON	313.116	0.00358	14	19	7	1	0	0.5	1.35714
CHON	313.131	0.00205	18	19	4	1	0	0.22222	1.05556
CHON	313.153	0.00407	15	23	6	1	0	0.4	1.53333
CHON	313.168	0.00107	19	23	3	1	0	0.15789	1.21053
CHON	313.189	0.00245	16	27	5	1	0	0.3125	1.6875
CHON	313.225	0.00129	17	31	4	1	0	0.23529	1.82353
CHON	314.148	0.00114	14	22	6	2	0	0.42857	1.57143
CHON	315.038	0.00127	15	9	7	1	0	0.46667	0.6
CHON	315.059	0.00137	12	13	9	1	0	0.75	1.08333
CHON	315.074	0.00242	16	13	6	1	0	0.375	0.8125
CHON	315.095	0.00205	13	17	8	1	0	0.61538	1.30769
CHON	315.111	0.00395	17	17	5	1	0	0.29412	1
CHON	315.132	0.00454	14	21	7	1	0	0.5	1.5
CHON	315.147	0.00275	18	21	4	1	0	0.22222	1.16667
CHON	315.168	0.00411	15	25	6	1	0	0.4	1.66667
CHON	315.184	0.00137	19	25	3	1	0	0.15789	1.31579
CHON	315.204	0.00282	16	29	5	1	0	0.3125	1.8125
CHON	317.053	0.00224	15	11	7	1	0	0.46667	0.73333
CHON	317.09	0.00349	16	15	6	1	0	0.375	0.9375
CHON	317.111	0.00182	13	19	8	1	0	0.61538	1.46154
CHON	317.126	0.00405	17	19	5	1	0	0.29412	1.11765
CHON	317.147	0.00301	14	23	7	1	0	0.5	1.64286
CHON	317.163	0.00309	18	23	4	1	0	0.22222	1.27778
CHON	317.184	0.00163	15	27	6	1	0	0.4	1.8
CHON	318.122	0.00134	16	18	5	2	0	0.3125	1.125
CHON	319.069	0.00322	15	13	7	1	0	0.46667	0.86667
CHON	319.106	0.00499	16	17	6	1	0	0.375	1.0625
CHON	319.127	0.00168	13	21	8	1	0	0.61538	1.61538
CHON	319.142	0.00416	17	21	5	1	0	0.29412	1.23529
CHON	319.178	0.00242	18	25	4	1	0	0.22222	1.38889
CHON	319.2	0.00107	15	29	6	1	0	0.4	1.93333
CHON	319.236	0.00247	16	33	5	1	0	0.3125	2.0625
CHON	320.137	0.00155	16	20	5	2	0	0.3125	1.25
CHON	320.174	0.00143	17	24	4	2	0	0.23529	1.41176
CHON	321.048	0.0029	14	11	8	1	0	0.57143	0.78571
CHON	321.085	0.00458	15	15	7	1	0	0.46667	1
CHON	321.106	0.00347	12	19	9	1	0	0.75	1.58333
CHON	321.121	0.00701	16	19	6	1	0	0.375	1.1875
CHON	321.142	0.00137	13	23	8	1	0	0.61538	1.76923
CHON	321.158	0.00695	17	23	5	1	0	0.29412	1.35294
CHON	321.179	0.00109	14	27	7	1	0	0.5	1.92857
CHON	321.194	0.00274	18	27	4	1	0	0.22222	1.5
CHON	322.08	0.00145	14	14	7	2	0	0.5	1
CHON	322.117	0.00145	15	18	6	2	0	0.4	1.2
CHON	322.153	0.00119	16	22	5	2	0	0.3125	1.375
CHON	323.064	0.00251	14	13	8	1	0	0.57143	0.92857
CHON	323.101	0.00478	15	17	7	1	0	0.46667	1.13333
CHON	323.122	0.00155	12	21	9	1	0	0.75	1.75
CHON	323.137	0.00637	16	21	6	1	0	0.375	1.3125
CHON	323.158	0.0013	13	25	8	1	0	0.61538	1.92308
CHON	323.173	0.00385	17	25	5	1	0	0.29412	1.47059
CHON	323.21	0.00218	18	29	4	1	0	0.22222	1.61111
CHON	324.096	0.00143	14	16	7	2	0	0.5	1.14286
CHON	324.132	0.00219	15	20	6	2	0	0.4	1.33333
CHON	325.043	0.00149	13	11	9	1	0	0.69231	0.84615
CHON	325.08	0.0038	14	15	8	1	0	0.57143	1.07143
CHON	325.095	0.00198	18	15	5	1	0	0.27778	0.83333
CHON	325.116	0.00526	15	19	7	1	0	0.46667	1.26667
CHON	325.153	0.00503	16	23	6	1	0	0.375	1.4375
CHON	325.189	0.00363	17	27	5	1	0	0.29412	1.58824
CHON	325.225	0.00417	18	31	4	1	0	0.22222	1.72222
CHON	326.148	0.00135	15	22	6	2	0	0.4	1.46667
CHON	327.059	0.00182	13	13	9	1	0	0.69231	1
CHON	327.074	0.00182	17	13	6	1	0	0.35294	0.76471
CHON	327.095	0.00362	14	17	8	1	0	0.57143	1.21429
CHON	327.111	0.00244	18	17	5	1	0	0.27778	0.94444
CHON	327.132	0.00496	15	21	7	1	0	0.46667	1.4
CHON	327.147	0.00131	19	21	4	1	0	0.21053	1.10526
CHON	327.168	0.00388	16	25	6	1	0	0.375	1.5625
CHON	327.205	0.00315	17	29	5	1	0	0.29412	1.70588
CHON	327.241	0.00106	18	33	4	1	0	0.22222	1.83333
CHON	329.054	0.00122	16	11	7	1	0	0.4375	0.6875
CHON	329.09	0.00231	17	15	6	1	0	0.35294	0.88235
CHON	329.111	0.00282	14	19	8	1	0	0.57143	1.35714
CHON	329.126	0.00312	18	19	5	1	0	0.27778	1.05556
CHON	329.147	0.00411	15	23	7	1	0	0.46667	1.53333
CHON	329.163	0.00209	19	23	4	1	0	0.21053	1.21053
CHON	329.184	0.00313	16	27	6	1	0	0.375	1.6875
CHON	329.22	0.00266	17	31	5	1	0	0.29412	1.82353
CHON	331.069	0.00211	16	13	7	1	0	0.4375	0.8125
CHON	331.106	0.00383	17	17	6	1	0	0.35294	1
CHON	331.127	0.00177	14	21	8	1	0	0.57143	1.5
CHON	331.142	0.00363	18	21	5	1	0	0.27778	1.16667
CHON	331.163	0.0099	15	25	7	1	0	0.46667	1.66667
CHON	331.178	0.00143	19	25	4	1	0	0.21053	1.31579
CHON	331.2	0.00179	16	29	6	1	0	0.375	1.8125
CHON	332.059	0.00132	22	8	2	2	0	0.09091	0.36364
CHON	333.048	0.00206	15	11	8	1	0	0.53333	0.73333
CHON	333.085	0.00493	16	15	7	1	0	0.4375	0.9375
CHON	333.106	0.00155	13	19	9	1	0	0.69231	1.46154
CHON	333.121	0.0061	17	19	6	1	0	0.35294	1.11765
CHON	333.142	0.0036	14	23	8	1	0	0.57143	1.64286
CHON	333.158	0.00597	18	23	5	1	0	0.27778	1.27778
CHON	333.179	0.00185	15	27	7	1	0	0.46667	1.8
CHON	333.194	0.0027	19	27	4	1	0	0.21053	1.42105
CHON	334.117	0.0019	16	18	6	2	0	0.375	1.125
CHON	335.028	0.00164	14	9	9	1	0	0.64286	0.64286
CHON	335.064	0.00345	15	13	8	1	0	0.53333	0.86667
CHON	335.1	0.00539	16	17	7	1	0	0.4375	1.0625
CHON	335.122	0.00122	13	21	9	1	0	0.69231	1.61538
CHON	335.137	0.00641	17	21	6	1	0	0.35294	1.23529
CHON	335.158	0.00145	14	25	8	1	0	0.57143	1.78571
CHON	335.173	0.00547	18	25	5	1	0	0.27778	1.38889
CHON	335.21	0.00168	19	29	4	1	0	0.21053	1.52632
CHON	335.231	0.00171	16	33	6	1	0	0.375	2.0625
CHON	336.096	0.00188	15	16	7	2	0	0.46667	1.06667
CHON	336.132	0.00214	16	20	6	2	0	0.375	1.25
CHON	336.169	0.00118	17	24	5	2	0	0.29412	1.41176
CHON	337.043	0.00167	14	11	9	1	0	0.64286	0.78571
CHON	337.08	0.00353	15	15	8	1	0	0.53333	1
CHON	337.101	0.00468	12	19	10	1	0	0.83333	1.58333
CHON	337.116	0.00625	16	19	7	1	0	0.4375	1.1875
CHON	337.137	0.00164	13	23	9	1	0	0.69231	1.76923
CHON	337.153	0.00597	17	23	6	1	0	0.35294	1.35294
CHON	337.189	0.00372	18	27	5	1	0	0.27778	1.5
CHON	337.225	0.00112	19	31	4	1	0	0.21053	1.63158
CHON	338.002	0.00267	12	6	10	2	0	0.83333	0.5
CHON	338.018	0.00186	16	6	7	2	0	0.4375	0.375
CHON	338.111	0.00183	15	18	7	2	0	0.46667	1.2
CHON	338.148	0.00269	16	22	6	2	0	0.375	1.375
CHON	339.059	0.00192	14	13	9	1	0	0.64286	0.92857
CHON	339.068	0.00151	25	9	1	1	0	0.04	0.36
CHON	339.095	0.00428	15	17	8	1	0	0.53333	1.13333
CHON	339.111	0.00119	19	17	5	1	0	0.26316	0.89474
CHON	339.132	0.00612	16	21	7	1	0	0.4375	1.3125
CHON	339.153	0.00131	13	25	9	1	0	0.69231	1.92308
CHON	339.168	0.00527	17	25	6	1	0	0.35294	1.47059
CHON	339.205	0.00362	18	29	5	1	0	0.27778	1.61111
CHON	339.241	0.00167	19	33	4	1	0	0.21053	1.73684
CHON	340.127	0.00178	15	20	7	2	0	0.46667	1.33333
CHON	340.164	0.00177	16	24	6	2	0	0.375	1.5
CHON	341.054	0.00159	17	11	7	1	0	0.41176	0.64706
CHON	341.075	0.0021	14	15	9	1	0	0.64286	1.07143
CHON	341.09	0.00224	18	15	6	1	0	0.33333	0.83333
CHON	341.111	0.00407	15	19	8	1	0	0.53333	1.26667
CHON	341.126	0.00247	19	19	5	1	0	0.26316	1
CHON	341.147	0.00593	16	23	7	1	0	0.4375	1.4375
CHON	341.163	0.0019	20	23	4	1	0	0.2	1.15
CHON	341.184	0.00532	17	27	6	1	0	0.35294	1.58824
CHON	341.22	0.00411	18	31	5	1	0	0.27778	1.72222
CHON	343.033	0.00156	16	9	8	1	0	0.5	0.5625
CHON	343.069	0.00278	17	13	7	1	0	0.41176	0.76471
CHON	343.084	0.00121	21	13	4	1	0	0.19048	0.61905
CHON	343.09	0.00215	14	17	9	1	0	0.64286	1.21429
CHON	343.106	0.00449	18	17	6	1	0	0.33333	0.94444
CHON	343.127	0.00405	15	21	8	1	0	0.53333	1.4
CHON	343.142	0.00447	19	21	5	1	0	0.26316	1.10526
CHON	343.163	0.00451	16	25	7	1	0	0.4375	1.5625
CHON	343.178	0.00148	20	25	4	1	0	0.2	1.25
CHON	343.199	0.0042	17	29	6	1	0	0.35294	1.70588
CHON	343.236	0.00287	18	33	5	1	0	0.27778	1.83333
CHON	345.042	0.00122	23	7	3	1	0	0.13043	0.30435
CHON	345.049	0.00216	16	11	8	1	0	0.5	0.6875
CHON	345.085	0.00406	17	15	7	1	0	0.41176	0.88235
CHON	345.106	0.00199	14	19	9	1	0	0.64286	1.35714
CHON	345.121	0.0048	18	19	6	1	0	0.33333	1.05556
CHON	345.142	0.00426	15	23	8	1	0	0.53333	1.53333
CHON	345.158	0.00399	19	23	5	1	0	0.26316	1.21053
CHON	345.179	0.00365	16	27	7	1	0	0.4375	1.6875
CHON	345.194	0.00235	20	27	4	1	0	0.2	1.35
CHON	345.215	0.00263	17	31	6	1	0	0.35294	1.82353
CHON	345.251	0.00143	18	35	5	1	0	0.27778	1.94444
CHON	347.028	0.00145	15	9	9	1	0	0.6	0.6
CHON	347.064	0.00307	16	13	8	1	0	0.5	0.8125
CHON	347.101	0.00464	17	17	7	1	0	0.41176	1
CHON	347.122	0.00195	14	21	9	1	0	0.64286	1.5
CHON	347.137	0.00617	18	21	6	1	0	0.33333	1.16667
CHON	347.158	0.00395	15	25	8	1	0	0.53333	1.66667
CHON	347.173	0.00365	19	25	5	1	0	0.26316	1.31579
CHON	347.194	0.00176	16	29	7	1	0	0.4375	1.8125
CHON	347.21	0.00178	20	29	4	1	0	0.2	1.45
CHON	348.054	0.00127	22	8	3	2	0	0.13636	0.36364
CHON	348.096	0.002	16	16	7	2	0	0.4375	1
CHON	348.132	0.00196	17	20	6	2	0	0.35294	1.17647
CHON	348.169	0.00169	18	24	5	2	0	0.27778	1.33333
CHON	349.043	0.00153	15	11	9	1	0	0.6	0.73333
CHON	349.08	0.0038	16	15	8	1	0	0.5	0.9375
CHON	349.116	0.00588	17	19	7	1	0	0.41176	1.11765
CHON	349.137	0.00116	14	23	9	1	0	0.64286	1.64286
CHON	349.153	0.00511	18	23	6	1	0	0.33333	1.27778
CHON	349.174	0.00239	15	27	8	1	0	0.53333	1.8
CHON	349.189	0.00345	19	27	5	1	0	0.26316	1.42105
CHON	349.225	0.00126	20	31	4	1	0	0.2	1.55
CHON	350.111	0.00218	16	18	7	2	0	0.4375	1.125
CHON	350.148	0.00178	17	22	6	2	0	0.35294	1.29412
CHON	351.059	0.00184	15	13	9	1	0	0.6	0.86667
CHON	351.074	0.00212	19	13	6	1	0	0.31579	0.68421
CHON	351.095	0.00441	16	17	8	1	0	0.5	1.0625
CHON	351.132	0.00554	17	21	7	1	0	0.41176	1.23529
CHON	351.153	0.00152	14	25	9	1	0	0.64286	1.78571
CHON	351.168	0.00512	18	25	6	1	0	0.33333	1.38889
CHON	351.189	0.00121	15	29	8	1	0	0.53333	1.93333
CHON	351.205	0.00308	19	29	5	1	0	0.26316	1.52632
CHON	351.226	0.00187	16	33	7	1	0	0.4375	2.0625
CHON	352.018	0.00314	13	8	10	2	0	0.76923	0.61538
CHON	352.091	0.00164	15	16	8	2	0	0.53333	1.06667
CHON	352.127	0.00209	16	20	7	2	0	0.4375	1.25
CHON	352.164	0.00138	17	24	6	2	0	0.35294	1.41176
CHON	353.075	0.00332	15	15	9	1	0	0.6	1
CHON	353.084	0.00171	26	11	1	1	0	0.03846	0.42308
CHON	353.09	0.00234	19	15	6	1	0	0.31579	0.78947
CHON	353.111	0.00548	16	19	8	1	0	0.5	1.1875
CHON	353.126	0.0018	20	19	5	1	0	0.25	0.95
CHON	353.147	0.00643	17	23	7	1	0	0.41176	1.35294
CHON	353.184	0.00543	18	27	6	1	0	0.33333	1.5
CHON	353.22	0.00342	19	31	5	1	0	0.26316	1.63158
CHON	355.069	0.00252	18	13	7	1	0	0.38889	0.72222
CHON	355.09	0.00394	15	17	9	1	0	0.6	1.13333
CHON	355.106	0.00322	19	17	6	1	0	0.31579	0.89474
CHON	355.127	0.00552	16	21	8	1	0	0.5	1.3125
CHON	355.142	0.00286	20	21	5	1	0	0.25	1.05
CHON	355.163	0.00547	17	25	7	1	0	0.41176	1.47059
CHON	355.199	0.00612	18	29	6	1	0	0.33333	1.61111
CHON	355.236	0.00264	19	33	5	1	0	0.26316	1.73684
CHON	356.122	0.00213	15	20	8	2	0	0.53333	1.33333
CHON	357.048	0.00132	17	11	8	1	0	0.47059	0.64706
CHON	357.085	0.00284	18	15	7	1	0	0.38889	0.83333
CHON	357.106	0.00267	15	19	9	1	0	0.6	1.26667
CHON	357.121	0.00427	19	19	6	1	0	0.31579	1
CHON	357.142	0.00461	16	23	8	1	0	0.5	1.4375
CHON	357.158	0.00329	20	23	5	1	0	0.25	1.15
CHON	357.179	0.00545	17	27	7	1	0	0.41176	1.58824
CHON	357.194	0.00226	21	27	4	1	0	0.19048	1.28571
CHON	357.215	0.00531	18	31	6	1	0	0.33333	1.72222
CHON	357.251	0.0019	19	35	5	1	0	0.26316	1.84211
CHON	359.064	0.00322	17	13	8	1	0	0.47059	0.76471
CHON	359.1	0.0049	18	17	7	1	0	0.38889	0.94444
CHON	359.122	0.00246	15	21	9	1	0	0.6	1.4
CHON	359.137	0.0055	19	21	6	1	0	0.31579	1.10526
CHON	359.158	0.00384	16	25	8	1	0	0.5	1.5625
CHON	359.173	0.00396	20	25	5	1	0	0.25	1.25
CHON	359.194	0.00344	17	29	7	1	0	0.41176	1.70588
CHON	359.21	0.00178	21	29	4	1	0	0.19048	1.38095
CHON	359.231	0.00271	18	33	6	1	0	0.33333	1.83333
CHON	360.132	0.00125	18	20	6	2	0	0.33333	1.11111
CHON	361.043	0.00214	16	11	9	1	0	0.5625	0.6875
CHON	361.08	0.00341	17	15	8	1	0	0.47059	0.88235
CHON	361.116	0.00579	18	19	7	1	0	0.38889	1.05556
CHON	361.137	0.00229	15	23	9	1	0	0.6	1.53333
CHON	361.153	0.00447	19	23	6	1	0	0.31579	1.21053
CHON	361.174	0.00238	16	27	8	1	0	0.5	1.6875
CHON	361.189	0.00289	20	27	5	1	0	0.25	1.35
CHON	361.21	0.00199	17	31	7	1	0	0.41176	1.82353
CHON	361.225	0.00129	21	31	4	1	0	0.19048	1.47619
CHON	361.246	0.00168	18	35	6	1	0	0.33333	1.94444
CHON	362.111	0.00128	17	18	7	2	0	0.41176	1.05882
CHON	362.148	0.0012	18	22	6	2	0	0.33333	1.22222
CHON	363.059	0.0021	16	13	9	1	0	0.5625	0.8125
CHON	363.089	0.00136	24	13	3	1	0	0.125	0.54167
CHON	363.095	0.00467	17	17	8	1	0	0.47059	1
CHON	363.132	0.00582	18	21	7	1	0	0.38889	1.16667
CHON	363.153	0.00296	15	25	9	1	0	0.6	1.66667
CHON	363.168	0.0087	19	25	6	1	0	0.31579	1.31579
CHON	363.189	0.00251	16	29	8	1	0	0.5	1.8125
CHON	363.205	0.00348	20	29	5	1	0	0.25	1.45
CHON	363.241	0.00154	21	33	4	1	0	0.19048	1.57143
CHON	364.127	0.00125	17	20	7	2	0	0.41176	1.17647
CHON	364.163	0.00148	18	24	6	2	0	0.33333	1.33333
CHON	365.075	0.00218	16	15	9	1	0	0.5625	0.9375
CHON	365.111	0.00466	17	19	8	1	0	0.47059	1.11765
CHON	365.148	0.00584	18	23	7	1	0	0.38889	1.27778
CHON	365.169	0.00162	15	27	9	1	0	0.6	1.8
CHON	365.184	0.00903	19	27	6	1	0	0.31579	1.42105
CHON	365.205	0.00213	16	31	8	1	0	0.5	1.9375
CHON	365.22	0.00265	20	31	5	1	0	0.25	1.55
CHON	366.034	0.00173	14	10	10	2	0	0.71429	0.71429
CHON	366.143	0.00189	17	22	7	2	0	0.41176	1.29412
CHON	366.179	0.00254	18	26	6	2	0	0.33333	1.44444
CHON	367.054	0.00164	15	13	10	1	0	0.66667	0.86667
CHON	367.069	0.00134	19	13	7	1	0	0.36842	0.68421
CHON	367.09	0.00264	16	17	9	1	0	0.5625	1.0625
CHON	367.106	0.00118	20	17	6	1	0	0.3	0.85
CHON	367.127	0.0049	17	21	8	1	0	0.47059	1.23529
CHON	367.163	0.00555	18	25	7	1	0	0.38889	1.38889
CHON	367.2	0.00373	19	29	6	1	0	0.31579	1.52632
CHON	367.221	0.00364	16	33	8	1	0	0.5	2.0625
CHON	367.236	0.00129	20	33	5	1	0	0.25	1.65
CHON	368.122	0.00179	16	20	8	2	0	0.5	1.25
CHON	368.158	0.00142	17	24	7	2	0	0.41176	1.41176
CHON	369.085	0.00207	19	15	7	1	0	0.36842	0.78947
CHON	369.106	0.00381	16	19	9	1	0	0.5625	1.1875
CHON	369.121	0.00246	20	19	6	1	0	0.3	0.95
CHON	369.142	0.00379	17	23	8	1	0	0.47059	1.35294
CHON	369.158	0.00192	21	23	5	1	0	0.2381	1.09524
CHON	369.179	0.00423	18	27	7	1	0	0.38889	1.5
CHON	369.215	0.00381	19	31	6	1	0	0.31579	1.63158
CHON	369.236	0.0046	16	35	8	1	0	0.5	2.1875
CHON	369.252	0.00133	20	35	5	1	0	0.25	1.75
CHON	370.138	0.00127	16	22	8	2	0	0.5	1.375
CHON	370.174	0.00161	17	26	7	2	0	0.41176	1.52941
CHON	371.064	0.00191	18	13	8	1	0	0.44444	0.72222
CHON	371.101	0.00262	19	17	7	1	0	0.36842	0.89474
CHON	371.122	0.00245	16	21	9	1	0	0.5625	1.3125
CHON	371.137	0.00266	20	21	6	1	0	0.3	1.05
CHON	371.158	0.00311	17	25	8	1	0	0.47059	1.47059
CHON	371.173	0.00222	21	25	5	1	0	0.2381	1.19048
CHON	371.194	0.00373	18	29	7	1	0	0.38889	1.61111
CHON	371.231	0.00221	19	33	6	1	0	0.31579	1.73684
CHON	373.044	0.0012	17	11	9	1	0	0.52941	0.64706
CHON	373.08	0.0028	18	15	8	1	0	0.44444	0.83333
CHON	373.116	0.00421	19	19	7	1	0	0.36842	1
CHON	373.137	0.00236	16	23	9	1	0	0.5625	1.4375
CHON	373.153	0.00351	20	23	6	1	0	0.3	1.15
CHON	373.174	0.00356	17	27	8	1	0	0.47059	1.58824
CHON	373.189	0.00339	21	27	5	1	0	0.2381	1.28571
CHON	373.21	0.00457	18	31	7	1	0	0.38889	1.72222
CHON	373.247	0.00171	19	35	6	1	0	0.31579	1.84211
CHON	374.148	0.00164	19	22	6	2	0	0.31579	1.15789
CHON	375.059	0.00145	17	13	9	1	0	0.52941	0.76471
CHON	375.095	0.00388	18	17	8	1	0	0.44444	0.94444
CHON	375.132	0.00509	19	21	7	1	0	0.36842	1.10526
CHON	375.153	0.00156	16	25	9	1	0	0.5625	1.5625
CHON	375.168	0.00415	20	25	6	1	0	0.3	1.25
CHON	375.189	0.00258	17	29	8	1	0	0.47059	1.70588
CHON	375.205	0.00258	21	29	5	1	0	0.2381	1.38095
CHON	375.226	0.00239	18	33	7	1	0	0.38889	1.83333
CHON	376.091	0.00167	17	16	8	2	0	0.47059	0.94118
CHON	376.163	0.00199	19	24	6	2	0	0.31579	1.26316
CHON	377.075	0.00301	17	15	9	1	0	0.52941	0.88235
CHON	377.111	0.00449	18	19	8	1	0	0.44444	1.05556
CHON	377.148	0.01667	19	23	7	1	0	0.36842	1.21053
CHON	377.169	0.0021	16	27	9	1	0	0.5625	1.6875
CHON	377.184	0.00417	20	27	6	1	0	0.3	1.35
CHON	377.205	0.00183	17	31	8	1	0	0.47059	1.82353
CHON	377.22	0.00275	21	31	5	1	0	0.2381	1.47619
CHON	378.106	0.00213	17	18	8	2	0	0.47059	1.05882
CHON	378.143	0.00251	18	22	7	2	0	0.38889	1.22222
CHON	378.179	0.00157	19	26	6	2	0	0.31579	1.36842
CHON	379.054	0.00136	16	13	10	1	0	0.625	0.8125
CHON	379.084	0.00124	24	13	4	1	0	0.16667	0.54167
CHON	379.09	0.0031	17	17	9	1	0	0.52941	1
CHON	379.127	0.00461	18	21	8	1	0	0.44444	1.16667
CHON	379.148	0.00135	15	25	10	1	0	0.66667	1.66667
CHON	379.163	0.00653	19	25	7	1	0	0.36842	1.31579
CHON	379.184	0.00183	16	29	9	1	0	0.5625	1.8125
CHON	379.199	0.00404	20	29	6	1	0	0.3	1.45
CHON	379.221	0.00175	17	33	8	1	0	0.47059	1.94118
CHON	379.236	0.00219	21	33	5	1	0	0.2381	1.57143
CHON	380.049	0.00172	15	12	10	2	0	0.66667	0.8
CHON	380.122	0.00167	17	20	8	2	0	0.47059	1.17647
CHON	380.158	0.00324	18	24	7	2	0	0.38889	1.33333
CHON	380.195	0.00124	19	28	6	2	0	0.31579	1.47368
CHON	381.07	0.00177	16	15	10	1	0	0.625	0.9375
CHON	381.085	0.00165	20	15	7	1	0	0.35	0.75
CHON	381.106	0.00324	17	19	9	1	0	0.52941	1.11765
CHON	381.121	0.00163	21	19	6	1	0	0.28571	0.90476
CHON	381.142	0.00554	18	23	8	1	0	0.44444	1.27778
CHON	381.164	0.00175	15	27	10	1	0	0.66667	1.8
[truncated: 2,609 more rows]

## Sheet: Table A2 - Allende
Type	M, Da	r	C	H	O	N	S	O/C	H/C
CHO	206.167	0.00422	14	22	1	0	0	0.07143	1.57143
CHO	208.11	0.00152	12	16	3	0	0	0.25	1.33333
CHO	208.146	0.00513	13	20	2	0	0	0.15385	1.53846
CHO	210.089	0.00269	11	14	4	0	0	0.36364	1.27273
CHO	210.125	0.00157	12	18	3	0	0	0.25	1.5
CHO	210.162	0.00384	13	22	2	0	0	0.15385	1.69231
CHO	210.198	0.00175	14	26	1	0	0	0.07143	1.85714
CHO	212.069	0.00158	10	12	5	0	0	0.5	1.2
CHO	212.105	0.00229	11	16	4	0	0	0.36364	1.45455
CHO	212.141	0.00353	12	20	3	0	0	0.25	1.66667
CHO	214.063	0.00178	13	10	3	0	0	0.23077	0.76923
CHO	214.084	0.00191	10	14	5	0	0	0.5	1.4
CHO	214.121	0.00236	11	18	4	0	0	0.36364	1.63636
CHO	214.157	0.00173	12	22	3	0	0	0.25	1.83333
CHO	216.136	0.00167	11	20	4	0	0	0.36364	1.81818
CHO	216.173	0.00154	12	24	3	0	0	0.25	2
CHO	218.094	0.00143	13	14	3	0	0	0.23077	1.07692
CHO	218.115	0.00251	10	18	5	0	0	0.5	1.8
CHO	218.152	0.00138	11	22	4	0	0	0.36364	2
CHO	220.11	0.00146	13	16	3	0	0	0.23077	1.23077
CHO	220.146	0.00183	14	20	2	0	0	0.14286	1.42857
CHO	220.183	0.00258	15	24	1	0	0	0.06667	1.6
CHO	222.089	0.00315	12	14	4	0	0	0.33333	1.16667
CHO	222.126	0.00172	13	18	3	0	0	0.23077	1.38462
CHO	222.162	0.0725	14	22	2	0	0	0.14286	1.57143
CHO	224.105	0.00233	12	16	4	0	0	0.33333	1.33333
CHO	224.141	0.00284	13	20	3	0	0	0.23077	1.53846
CHO	226.084	0.00139	11	14	5	0	0	0.45455	1.27273
CHO	226.099	0.0019	15	14	2	0	0	0.13333	0.93333
CHO	226.121	0.00204	12	18	4	0	0	0.33333	1.5
CHO	226.157	0.00162	13	22	3	0	0	0.23077	1.69231
CHO	228.1	0.00282	11	16	5	0	0	0.45455	1.45455
CHO	228.136	0.00216	12	20	4	0	0	0.33333	1.66667
CHO	228.173	0.00175	13	24	3	0	0	0.23077	1.84615
CHO	228.209	0.00707	14	28	2	0	0	0.14286	2
CHO	230.079	0.00143	10	14	6	0	0	0.6	1.4
CHO	230.115	0.00258	11	18	5	0	0	0.45455	1.63636
CHO	230.152	0.00243	12	22	4	0	0	0.33333	1.83333
CHO	230.167	0.00158	16	22	1	0	0	0.0625	1.375
CHO	230.188	0.0024	13	26	3	0	0	0.23077	2
CHO	232.074	0.00163	13	12	4	0	0	0.30769	0.92308
CHO	232.11	0.0014	14	16	3	0	0	0.21429	1.14286
CHO	232.131	0.00178	11	20	5	0	0	0.45455	1.81818
CHO	234.089	0.00155	13	14	4	0	0	0.30769	1.07692
CHO	234.126	0.00152	14	18	3	0	0	0.21429	1.28571
CHO	234.162	0.00294	15	22	2	0	0	0.13333	1.46667
CHO	236.105	0.00243	13	16	4	0	0	0.30769	1.23077
CHO	236.141	0.00605	14	20	3	0	0	0.21429	1.42857
CHO	236.178	0.00217	15	24	2	0	0	0.13333	1.6
CHO	236.178	0.00258	15	24	2	0	0	0.13333	1.6
CHO	238.011	0.00159	10	6	7	0	0	0.7	0.6
CHO	238.048	0.00174	11	10	6	0	0	0.54545	0.90909
CHO	238.099	0.0014	16	14	2	0	0	0.125	0.875
CHO	238.121	0.00558	13	18	4	0	0	0.30769	1.38462
CHO	238.157	0.00325	14	22	3	0	0	0.21429	1.57143
CHO	238.193	0.00192	15	26	2	0	0	0.13333	1.73333
CHO	240.079	0.00146	15	12	3	0	0	0.2	0.8
CHO	240.1	0.00228	12	16	5	0	0	0.41667	1.33333
CHO	240.115	0.00148	16	16	2	0	0	0.125	1
CHO	240.136	0.00413	13	20	4	0	0	0.30769	1.53846
CHO	240.151	0.00168	17	20	1	0	0	0.05882	1.17647
CHO	242.058	0.00157	14	10	4	0	0	0.28571	0.71429
CHO	242.115	0.00395	12	18	5	0	0	0.41667	1.5
CHO	242.152	0.00528	13	22	4	0	0	0.30769	1.69231
CHO	242.188	0.00192	14	26	3	0	0	0.21429	1.85714
CHO	242.225	0.00531	15	30	2	0	0	0.13333	2
CHO	244.073	0.00143	14	12	4	0	0	0.28571	0.85714
CHO	244.095	0.00178	11	16	6	0	0	0.54545	1.45455
CHO	244.131	0.0038	12	20	5	0	0	0.41667	1.66667
CHO	244.167	0.00769	13	24	4	0	0	0.30769	1.84615
CHO	244.204	0.00172	14	28	3	0	0	0.21429	2
CHO	246.11	0.00139	11	18	6	0	0	0.54545	1.63636
CHO	246.147	0.00187	12	22	5	0	0	0.41667	1.83333
CHO	248.126	0.00199	11	20	6	0	0	0.54545	1.81818
CHO	248.178	0.0026	16	24	2	0	0	0.125	1.5
CHO	250.157	0.01285	15	22	3	0	0	0.2	1.46667
CHO	250.193	0.00285	16	26	2	0	0	0.125	1.625
CHO	252.063	0.00167	12	12	6	0	0	0.5	1
CHO	252.136	0.00422	14	20	4	0	0	0.28571	1.42857
CHO	252.173	0.00236	15	24	3	0	0	0.2	1.6
CHO	252.209	0.0018	16	28	2	0	0	0.125	1.75
CHO	254.043	0.00171	11	10	7	0	0	0.63636	0.90909
CHO	254.079	0.0017	12	14	6	0	0	0.5	1.16667
CHO	254.094	0.00168	16	14	3	0	0	0.1875	0.875
CHO	254.115	0.00209	13	18	5	0	0	0.38462	1.38462
CHO	254.152	0.00482	14	22	4	0	0	0.28571	1.57143
CHO	254.225	0.00621	16	30	2	0	0	0.125	1.875
CHO	256.022	0.00152	10	8	8	0	0	0.8	0.8
CHO	256.073	0.00239	15	12	4	0	0	0.26667	0.8
CHO	256.095	0.0023	12	16	6	0	0	0.5	1.33333
CHO	256.131	0.00316	13	20	5	0	0	0.38462	1.53846
CHO	256.167	0.00472	14	24	4	0	0	0.28571	1.71429
CHO	256.204	0.00245	15	28	3	0	0	0.2	1.86667
CHO	256.24	0.12321	16	32	2	0	0	0.125	2
CHO	258.11	0.00209	12	18	6	0	0	0.5	1.5
CHO	258.147	0.00319	13	22	5	0	0	0.38462	1.69231
CHO	258.162	0.00248	17	22	2	0	0	0.11765	1.29412
CHO	258.183	0.00331	14	26	4	0	0	0.28571	1.85714
CHO	258.219	0.00163	15	30	3	0	0	0.2	2
CHO	260.105	0.002	15	16	4	0	0	0.26667	1.06667
CHO	260.126	0.00302	12	20	6	0	0	0.5	1.66667
CHO	260.141	0.00171	16	20	3	0	0	0.1875	1.25
CHO	260.162	0.00193	13	24	5	0	0	0.38462	1.84615
CHO	260.162	0.00279	13	24	5	0	0	0.38462	1.84615
CHO	260.199	0.00188	14	28	4	0	0	0.28571	2
CHO	260.214	0.00168	18	28	1	0	0	0.05556	1.55556
CHO	260.235	0.00147	15	32	3	0	0	0.2	2.13333
CHO	262.084	0.00151	14	14	5	0	0	0.35714	1
CHO	262.121	0.00176	15	18	4	0	0	0.26667	1.2
CHO	262.136	0.00187	19	18	1	0	0	0.05263	0.94737
CHO	262.142	0.00383	12	22	6	0	0	0.5	1.83333
CHO	262.157	0.00274	16	22	3	0	0	0.1875	1.375
CHO	262.214	0.00177	14	30	4	0	0	0.28571	2.14286
CHO	262.23	0.00177	18	30	1	0	0	0.05556	1.66667
CHO	264.1	0.00205	14	16	5	0	0	0.35714	1.14286
CHO	264.136	0.00174	15	20	4	0	0	0.26667	1.33333
CHO	264.173	0.00473	16	24	3	0	0	0.1875	1.5
CHO	264.245	0.00165	18	32	1	0	0	0.05556	1.77778
CHO	266.043	0.00156	12	10	7	0	0	0.58333	0.83333
CHO	266.115	0.00248	14	18	5	0	0	0.35714	1.28571
CHO	266.152	0.00304	15	22	4	0	0	0.26667	1.46667
CHO	266.188	0.00384	16	26	3	0	0	0.1875	1.625
CHO	268.022	0.00187	11	8	8	0	0	0.72727	0.72727
CHO	268.074	0.00156	16	12	4	0	0	0.25	0.75
CHO	268.095	0.00225	13	16	6	0	0	0.46154	1.23077
CHO	268.131	0.00224	14	20	5	0	0	0.35714	1.42857
CHO	268.131	0.00222	14	20	5	0	0	0.35714	1.42857
CHO	268.168	0.00316	15	24	4	0	0	0.26667	1.6
CHO	268.204	0.00338	16	28	3	0	0	0.1875	1.75
CHO	268.24	0.00252	17	32	2	0	0	0.11765	1.88235
CHO	270.089	0.00163	16	14	4	0	0	0.25	0.875
CHO	270.11	0.00391	13	18	6	0	0	0.46154	1.38462
CHO	270.125	0.00188	17	18	3	0	0	0.17647	1.05882
CHO	270.147	0.00589	14	22	5	0	0	0.35714	1.57143
CHO	270.183	0.00217	15	26	4	0	0	0.26667	1.73333
CHO	270.22	0.00837	16	30	3	0	0	0.1875	1.875
CHO	270.256	0.0062	17	34	2	0	0	0.11765	2
CHO	272.126	0.00333	13	20	6	0	0	0.46154	1.53846
CHO	272.141	0.00296	17	20	3	0	0	0.17647	1.17647
CHO	272.162	0.00333	14	24	5	0	0	0.35714	1.71429
CHO	272.178	0.00224	18	24	2	0	0	0.11111	1.33333
CHO	272.199	0.00388	15	28	4	0	0	0.26667	1.86667
CHO	272.235	0.00676	16	32	3	0	0	0.1875	2
CHO	274.048	0.00252	14	10	6	0	0	0.42857	0.71429
CHO	274.084	0.00187	15	14	5	0	0	0.33333	0.93333
CHO	274.105	0.00152	12	18	7	0	0	0.58333	1.5
CHO	274.121	0.00175	16	18	4	0	0	0.25	1.125
CHO	274.142	0.00335	13	22	6	0	0	0.46154	1.69231
CHO	274.157	0.00737	17	22	3	0	0	0.17647	1.29412
CHO	274.193	0.00153	18	26	2	0	0	0.11111	1.44444
CHO	276.1	0.00229	15	16	5	0	0	0.33333	1.06667
CHO	276.121	0.00162	12	20	7	0	0	0.58333	1.66667
CHO	276.136	0.00214	16	20	4	0	0	0.25	1.25
CHO	276.173	0.00602	17	24	3	0	0	0.17647	1.41176
CHO	278.043	0.00159	13	10	7	0	0	0.53846	0.76923
CHO	278.115	0.0024	15	18	5	0	0	0.33333	1.2
CHO	278.137	0.00165	12	22	7	0	0	0.58333	1.83333
CHO	278.152	0.0108	16	22	4	0	0	0.25	1.375
CHO	278.188	0.00913	17	26	3	0	0	0.17647	1.52941
CHO	278.225	0.00163	18	30	2	0	0	0.11111	1.66667
CHO	280.022	0.00177	12	8	8	0	0	0.66667	0.66667
CHO	280.095	0.002	14	16	6	0	0	0.42857	1.14286
CHO	280.131	0.00528	15	20	5	0	0	0.33333	1.33333
CHO	280.167	0.00598	16	24	4	0	0	0.25	1.5
CHO	280.204	0.00203	17	28	3	0	0	0.17647	1.64706
CHO	280.24	0.00478	18	32	2	0	0	0.11111	1.77778
CHO	282.089	0.00146	17	14	4	0	0	0.23529	0.82353
CHO	282.11	0.00295	14	18	6	0	0	0.42857	1.28571
CHO	282.111	0.00228	14	18	6	0	0	0.42857	1.28571
CHO	282.126	0.00224	18	18	3	0	0	0.16667	1
CHO	282.147	0.00327	15	22	5	0	0	0.33333	1.46667
CHO	282.183	0.00794	16	26	4	0	0	0.25	1.625
CHO	282.22	0.00152	17	30	3	0	0	0.17647	1.76471
CHO	282.256	0.03519	18	34	2	0	0	0.11111	1.88889
CHO	284.09	0.00353	13	16	7	0	0	0.53846	1.23077
CHO	284.126	0.0043	14	20	6	0	0	0.42857	1.42857
CHO	284.141	0.00722	18	20	3	0	0	0.16667	1.11111
CHO	284.162	0.00403	15	24	5	0	0	0.33333	1.6
CHO	284.177	0.00253	19	24	2	0	0	0.10526	1.26316
CHO	284.199	0.00481	16	28	4	0	0	0.25	1.75
CHO	284.235	0.00199	17	32	3	0	0	0.17647	1.88235
CHO	284.272	0.1705	18	36	2	0	0	0.11111	2
CHO	286.105	0.0028	13	18	7	0	0	0.53846	1.38462
CHO	286.142	0.00447	14	22	6	0	0	0.42857	1.57143
CHO	286.157	0.00191	18	22	3	0	0	0.16667	1.22222
CHO	286.178	0.00524	15	26	5	0	0	0.33333	1.73333
CHO	286.193	0.00178	19	26	2	0	0	0.10526	1.36842
CHO	286.214	0.00953	16	30	4	0	0	0.25	1.875
CHO	286.251	0.00202	17	34	3	0	0	0.17647	2
CHO	288.063	0.00269	15	12	6	0	0	0.4	0.8
CHO	288.1	0.00241	16	16	5	0	0	0.3125	1
CHO	288.121	0.00295	13	20	7	0	0	0.53846	1.53846
CHO	288.136	0.00292	17	20	4	0	0	0.23529	1.17647
CHO	288.157	0.00666	14	24	6	0	0	0.42857	1.71429
CHO	288.172	0.0034	18	24	3	0	0	0.16667	1.33333
CHO	288.194	0.00272	15	28	5	0	0	0.33333	1.86667
CHO	288.23	0.0062	16	32	4	0	0	0.25	2
CHO	290.079	0.00175	15	14	6	0	0	0.4	0.93333
CHO	290.116	0.00262	16	18	5	0	0	0.3125	1.125
CHO	290.137	0.00155	13	22	7	0	0	0.53846	1.69231
CHO	290.152	0.00327	17	22	4	0	0	0.23529	1.29412
CHO	290.173	0.00346	14	26	6	0	0	0.42857	1.85714
CHO	290.188	0.00348	18	26	3	0	0	0.16667	1.44444
CHO	292.022	0.00151	13	8	8	0	0	0.61538	0.61538
CHO	292.052	0.00149	21	8	2	0	0	0.09524	0.38095
CHO	292.095	0.0017	15	16	6	0	0	0.4	1.06667
CHO	292.131	0.00235	16	20	5	0	0	0.3125	1.25
CHO	292.167	0.00588	17	24	4	0	0	0.23529	1.41176
CHO	292.189	0.0017	14	28	6	0	0	0.42857	2
CHO	292.204	0.00348	18	28	3	0	0	0.16667	1.55556
CHO	294.089	0.00173	18	14	4	0	0	0.22222	0.77778
CHO	294.11	0.00227	15	18	6	0	0	0.4	1.2
CHO	294.147	0.00406	16	22	5	0	0	0.3125	1.375
CHO	294.183	1	17	26	4	0	0	0.23529	1.52941
CHO	294.22	0.00432	18	30	3	0	0	0.16667	1.66667
CHO	296.09	0.00169	14	16	7	0	0	0.5	1.14286
CHO	296.126	0.00298	15	20	6	0	0	0.4	1.33333
CHO	296.162	0.00385	16	24	5	0	0	0.3125	1.5
CHO	296.199	0.00261	17	28	4	0	0	0.23529	1.64706
CHO	296.235	0.004	18	32	3	0	0	0.16667	1.77778
CHO	298.214	0.00189	17	30	4	0	0	0.23529	1.76471
CHO	300.1	0.00302	17	16	5	0	0	0.29412	0.94118
CHO	300.121	0.00292	14	20	7	0	0	0.5	1.42857
CHO	300.136	0.00698	18	20	4	0	0	0.22222	1.11111
CHO	300.157	0.00444	15	24	6	0	0	0.4	1.6
CHO	300.173	0.0024	19	24	3	0	0	0.15789	1.26316
CHO	300.194	0.01287	16	28	5	0	0	0.3125	1.75
CHO	300.209	0.00807	20	28	2	0	0	0.1	1.4
CHO	300.23	0.00369	17	32	4	0	0	0.23529	1.88235
CHO	300.267	0.00615	18	36	3	0	0	0.16667	2
CHO	302.079	0.00185	16	14	6	0	0	0.375	0.875
CHO	302.116	0.00186	17	18	5	0	0	0.29412	1.05882
CHO	302.137	0.00348	14	22	7	0	0	0.5	1.57143
CHO	302.152	0.00344	18	22	4	0	0	0.22222	1.22222
CHO	302.173	0.00395	15	26	6	0	0	0.4	1.73333
CHO	302.188	0.00199	19	26	3	0	0	0.15789	1.36842
CHO	302.209	0.00581	16	30	5	0	0	0.3125	1.875
CHO	302.225	0.00239	20	30	2	0	0	0.1	1.5
CHO	302.246	0.0021	17	34	4	0	0	0.23529	2
CHO	304.022	0.00208	14	8	8	0	0	0.57143	0.57143
CHO	304.116	0.00196	13	20	8	0	0	0.61538	1.53846
CHO	304.131	0.00249	17	20	5	0	0	0.29412	1.17647
CHO	304.152	0.00336	14	24	7	0	0	0.5	1.71429
CHO	304.167	0.00431	18	24	4	0	0	0.22222	1.33333
CHO	304.188	0.00343	15	28	6	0	0	0.4	1.86667
CHO	304.204	0.00353	19	28	3	0	0	0.15789	1.47368
CHO	304.225	0.0052	16	32	5	0	0	0.3125	2
CHO	304.24	0.00285	20	32	2	0	0	0.1	1.6
CHO	306.074	0.00213	15	14	7	0	0	0.46667	0.93333
CHO	306.11	0.00267	16	18	6	0	0	0.375	1.125
CHO	306.147	0.00276	17	22	5	0	0	0.29412	1.29412
CHO	306.183	0.00477	18	26	4	0	0	0.22222	1.44444
CHO	306.219	0.0017	19	30	3	0	0	0.15789	1.57895
CHO	308.09	0.0022	15	16	7	0	0	0.46667	1.06667
CHO	308.126	0.0028	16	20	6	0	0	0.375	1.25
CHO	308.162	0.00623	17	24	5	0	0	0.29412	1.41176
CHO	308.199	0.00501	18	28	4	0	0	0.22222	1.55556
CHO	310.012	0.00184	16	6	7	0	0	0.4375	0.375
CHO	310.105	0.00242	15	18	7	0	0	0.46667	1.2
CHO	310.142	0.00305	16	22	6	0	0	0.375	1.375
CHO	310.178	0.03135	17	26	5	0	0	0.29412	1.52941
CHO	310.214	0.00357	18	30	4	0	0	0.22222	1.66667
CHO	312.1	0.00192	18	16	5	0	0	0.27778	0.88889
CHO	314.079	0.00204	17	14	6	0	0	0.35294	0.82353
CHO	314.1	0.00245	14	18	8	0	0	0.57143	1.28571
CHO	314.116	0.00195	18	18	5	0	0	0.27778	1
CHO	314.137	0.00428	15	22	7	0	0	0.46667	1.46667
CHO	314.152	0.00627	19	22	4	0	0	0.21053	1.15789
CHO	314.173	0.006	16	26	6	0	0	0.375	1.625
CHO	314.188	0.00676	20	26	3	0	0	0.15	1.3
CHO	314.209	0.00603	17	30	5	0	0	0.29412	1.76471
CHO	314.225	0.00631	21	30	2	0	0	0.09524	1.42857
CHO	314.246	0.01683	18	34	4	0	0	0.22222	1.88889
CHO	314.282	0.00308	19	38	3	0	0	0.15789	2
CHO	316.022	0.00194	15	8	8	0	0	0.53333	0.53333
CHO	316.095	0.00178	17	16	6	0	0	0.35294	0.94118
CHO	316.116	0.00213	14	20	8	0	0	0.57143	1.42857
CHO	316.131	0.00359	18	20	5	0	0	0.27778	1.11111
CHO	316.152	0.00357	15	24	7	0	0	0.46667	1.6
CHO	316.167	0.00392	19	24	4	0	0	0.21053	1.26316
CHO	316.189	0.01015	16	28	6	0	0	0.375	1.75
CHO	316.204	0.00684	20	28	3	0	0	0.15	1.4
CHO	316.225	0.0039	17	32	5	0	0	0.29412	1.88235
CHO	316.261	0.01333	18	36	4	0	0	0.22222	2
CHO	318.074	0.00177	16	14	7	0	0	0.4375	0.875
CHO	318.11	0.00249	17	18	6	0	0	0.35294	1.05882
CHO	318.132	0.00256	14	22	8	0	0	0.57143	1.57143
CHO	318.147	0.00814	18	22	5	0	0	0.27778	1.22222
CHO	318.168	0.00329	15	26	7	0	0	0.46667	1.73333
CHO	318.183	0.00577	19	26	4	0	0	0.21053	1.36842
CHO	318.199	0.00196	23	26	1	0	0	0.04348	1.13043
CHO	318.204	0.00367	16	30	6	0	0	0.375	1.875
CHO	318.22	0.0024	20	30	3	0	0	0.15	1.5
CHO	318.277	0.00167	18	38	4	0	0	0.22222	2.11111
CHO	320.126	0.00341	17	20	6	0	0	0.35294	1.17647
CHO	320.147	0.00231	14	24	8	0	0	0.57143	1.71429
CHO	320.162	0.00548	18	24	5	0	0	0.27778	1.33333
CHO	320.199	0.00476	19	28	4	0	0	0.21053	1.47368
CHO	320.22	0.00189	16	32	6	0	0	0.375	2
CHO	320.235	0.00193	20	32	3	0	0	0.15	1.6
CHO	322.142	0.00255	17	22	6	0	0	0.35294	1.29412
CHO	322.178	0.00591	18	26	5	0	0	0.27778	1.44444
CHO	322.193	0.00155	22	26	2	0	0	0.09091	1.18182
CHO	322.214	0.00286	19	30	4	0	0	0.21053	1.57895
CHO	322.235	0.00185	16	34	6	0	0	0.375	2.125
CHO	324.1	0.00241	19	16	5	0	0	0.26316	0.84211
CHO	324.121	0.00276	16	20	7	0	0	0.4375	1.25
CHO	324.136	0.00157	20	20	4	0	0	0.2	1
CHO	324.157	0.005	17	24	6	0	0	0.35294	1.41176
CHO	324.194	0.00955	18	28	5	0	0	0.27778	1.55556
CHO	324.23	0.00259	19	32	4	0	0	0.21053	1.68421
CHO	328.052	0.00156	24	8	2	0	0	0.08333	0.33333
CHO	328.095	0.00283	18	16	6	0	0	0.33333	0.88889
CHO	328.116	0.00269	15	20	8	0	0	0.53333	1.33333
CHO	328.131	0.00633	19	20	5	0	0	0.26316	1.05263
CHO	328.152	0.00546	16	24	7	0	0	0.4375	1.5
CHO	328.167	0.01296	20	24	4	0	0	0.2	1.2
CHO	328.189	0.00852	17	28	6	0	0	0.35294	1.64706
CHO	328.204	0.00269	21	28	3	0	0	0.14286	1.33333
CHO	328.225	0.01127	18	32	5	0	0	0.27778	1.77778
CHO	328.24	0.00505	22	32	2	0	0	0.09091	1.45455
CHO	328.261	0.00422	19	36	4	0	0	0.21053	1.89474
CHO	328.298	0.00181	20	40	3	0	0	0.15	2
CHO	330.074	0.00268	17	14	7	0	0	0.41176	0.82353
CHO	330.11	0.00288	18	18	6	0	0	0.33333	1
CHO	330.131	0.00294	15	22	8	0	0	0.53333	1.46667
CHO	330.147	0.00544	19	22	5	0	0	0.26316	1.15789
CHO	330.168	0.00481	16	26	7	0	0	0.4375	1.625
CHO	330.183	0.01154	20	26	4	0	0	0.2	1.3
CHO	330.198	0.00633	24	26	1	0	0	0.04167	1.08333
CHO	330.204	0.00816	17	30	6	0	0	0.35294	1.76471
CHO	330.241	0.02711	18	34	5	0	0	0.27778	1.88889
CHO	330.256	0.00345	22	34	2	0	0	0.09091	1.54545
CHO	332.126	0.00294	18	20	6	0	0	0.33333	1.11111
CHO	332.147	0.00268	15	24	8	0	0	0.53333	1.6
CHO	332.162	0.00408	19	24	5	0	0	0.26316	1.26316
CHO	332.184	0.00426	16	28	7	0	0	0.4375	1.75
CHO	332.199	0.0063	20	28	4	0	0	0.2	1.4
CHO	332.22	0.00342	17	32	6	0	0	0.35294	1.88235
CHO	332.256	0.01036	18	36	5	0	0	0.27778	2
CHO	334.126	0.00182	14	22	9	0	0	0.64286	1.57143
CHO	334.142	0.00274	18	22	6	0	0	0.33333	1.22222
CHO	334.163	0.00581	15	26	8	0	0	0.53333	1.73333
CHO	334.178	0.00538	19	26	5	0	0	0.26316	1.36842
CHO	334.199	0.00209	16	30	7	0	0	0.4375	1.875
CHO	334.214	0.005	20	30	4	0	0	0.2	1.5
CHO	336.121	0.00203	17	20	7	0	0	0.41176	1.17647
CHO	336.157	0.00415	18	24	6	0	0	0.33333	1.33333
CHO	336.194	0.01081	19	28	5	0	0	0.26316	1.47368
CHO	336.23	0.0053	20	32	4	0	0	0.2	1.6
CHO	338.137	0.00375	17	22	7	0	0	0.41176	1.29412
CHO	338.173	0.00507	18	26	6	0	0	0.33333	1.44444
CHO	338.188	0.00406	22	26	3	0	0	0.13636	1.18182
CHO	338.209	0.0056	19	30	5	0	0	0.26316	1.57895
CHO	338.246	0.00224	20	34	4	0	0	0.2	1.7
CHO	338.319	0.00362	22	42	2	0	0	0.09091	1.90909
CHO	340.079	0.00199	15	16	9	0	0	0.6	1.06667
CHO	342.095	0.00202	15	18	9	0	0	0.6	1.2
CHO	342.11	0.00297	19	18	6	0	0	0.31579	0.94737
CHO	342.132	0.00324	16	22	8	0	0	0.5	1.375
CHO	342.147	0.00355	20	22	5	0	0	0.25	1.1
CHO	342.168	0.00749	17	26	7	0	0	0.41176	1.52941
CHO	342.22	0.00396	22	30	3	0	0	0.13636	1.36364
CHO	342.241	0.00417	19	34	5	0	0	0.26316	1.78947
CHO	342.256	0.0037	23	34	2	0	0	0.08696	1.47826
CHO	342.277	0.00452	20	38	4	0	0	0.2	1.9
CHO	344.09	0.00244	18	16	7	0	0	0.38889	0.88889
CHO	344.111	0.00188	15	20	9	0	0	0.6	1.33333
CHO	344.126	0.00615	19	20	6	0	0	0.31579	1.05263
CHO	344.141	0.00207	23	20	3	0	0	0.13043	0.86957
CHO	344.147	0.00403	16	24	8	0	0	0.5	1.5
CHO	344.162	0.00526	20	24	5	0	0	0.25	1.2
CHO	344.184	0.00845	17	28	7	0	0	0.41176	1.64706
CHO	344.199	0.00312	21	28	4	0	0	0.19048	1.33333
CHO	344.22	0.02913	18	32	6	0	0	0.33333	1.77778
CHO	344.235	0.0064	22	32	3	0	0	0.13636	1.45455
CHO	344.256	0.00478	19	36	5	0	0	0.26316	1.89474
CHO	344.293	0.00324	20	40	4	0	0	0.2	2
CHO	346.069	0.00194	17	14	8	0	0	0.47059	0.82353
CHO	346.105	0.00291	18	18	7	0	0	0.38889	1
CHO	346.142	0.00631	19	22	6	0	0	0.31579	1.15789
CHO	346.148	0.00218	12	26	11	0	0	0.91667	2.16667
CHO	346.163	0.00658	16	26	8	0	0	0.5	1.625
CHO	346.178	0.00812	20	26	5	0	0	0.25	1.3
CHO	346.194	0.00164	24	26	2	0	0	0.08333	1.08333
CHO	346.199	0.00537	17	30	7	0	0	0.41176	1.76471
CHO	346.214	0.00371	21	30	4	0	0	0.19048	1.42857
CHO	346.236	0.01425	18	34	6	0	0	0.33333	1.88889
CHO	346.251	0.00244	22	34	3	0	0	0.13636	1.54545
CHO	346.272	0.00161	19	38	5	0	0	0.26316	2
CHO	348.084	0.00243	17	16	8	0	0	0.47059	0.94118
CHO	348.136	0.00239	22	20	4	0	0	0.18182	0.90909
CHO	348.142	0.00447	15	24	9	0	0	0.6	1.6
CHO	348.157	0.00691	19	24	6	0	0	0.31579	1.26316
CHO	348.178	0.0035	16	28	8	0	0	0.5	1.75
CHO	348.194	0.00967	20	28	5	0	0	0.25	1.4
CHO	348.215	0.00249	17	32	7	0	0	0.41176	1.88235
CHO	348.23	0.00285	21	32	4	0	0	0.19048	1.52381
CHO	350.115	0.0022	21	18	5	0	0	0.2381	0.85714
CHO	350.137	0.00429	18	22	7	0	0	0.38889	1.22222
CHO	350.152	0.00204	22	22	4	0	0	0.18182	1
CHO	350.173	0.0083	19	26	6	0	0	0.31579	1.36842
CHO	350.194	0.0019	16	30	8	0	0	0.5	1.875
CHO	350.209	0.01147	20	30	5	0	0	0.25	1.5
CHO	350.246	0.0024	21	34	4	0	0	0.19048	1.61905
CHO	352.095	0.00229	20	16	6	0	0	0.3	0.8
CHO	352.116	0.00221	17	20	8	0	0	0.47059	1.17647
CHO	352.152	0.00529	18	24	7	0	0	0.38889	1.33333
CHO	352.167	0.00275	22	24	4	0	0	0.18182	1.09091
CHO	352.189	0.01271	19	28	6	0	0	0.31579	1.47368
CHO	352.225	0.00835	20	32	5	0	0	0.25	1.6
CHO	352.261	0.00205	21	36	4	0	0	0.19048	1.71429
CHO	354.095	0.00206	16	18	9	0	0	0.5625	1.125
CHO	354.11	0.00314	20	18	6	0	0	0.3	0.9
CHO	354.132	0.00332	17	22	8	0	0	0.47059	1.29412
CHO	354.147	0.00185	21	22	5	0	0	0.2381	1.04762
CHO	354.168	0.0098	18	26	7	0	0	0.38889	1.44444
CHO	354.183	0.0037	22	26	4	0	0	0.18182	1.18182
CHO	354.204	0.01022	19	30	6	0	0	0.31579	1.57895
CHO	354.219	0.00234	23	30	3	0	0	0.13043	1.30435
CHO	354.241	0.00348	20	34	5	0	0	0.25	1.7
CHO	354.313	0.00216	22	42	3	0	0	0.13636	1.90909
CHO	356.111	0.00215	16	20	9	0	0	0.5625	1.25
CHO	356.126	0.00487	20	20	6	0	0	0.3	1
CHO	356.147	0.00481	17	24	8	0	0	0.47059	1.41176
CHO	356.162	0.00311	21	24	5	0	0	0.2381	1.14286
CHO	356.184	0.01215	18	28	7	0	0	0.38889	1.55556
CHO	356.199	0.00198	22	28	4	0	0	0.18182	1.27273
CHO	356.22	0.00697	19	32	6	0	0	0.31579	1.68421
CHO	356.235	0.03763	23	32	3	0	0	0.13043	1.3913
CHO	356.256	0.0039	20	36	5	0	0	0.25	1.8
CHO	356.293	0.00239	21	40	4	0	0	0.19048	1.90476
CHO	358.069	0.00382	18	14	8	0	0	0.44444	0.77778
CHO	358.09	0.01226	15	18	10	0	0	0.66667	1.2
CHO	358.105	0.00303	19	18	7	0	0	0.36842	0.94737
CHO	358.126	0.00221	16	22	9	0	0	0.5625	1.375
CHO	358.142	0.00518	20	22	6	0	0	0.3	1.1
CHO	358.163	0.00665	17	26	8	0	0	0.47059	1.52941
CHO	358.178	0.005	21	26	5	0	0	0.2381	1.2381
CHO	358.199	0.00936	18	30	7	0	0	0.38889	1.66667
CHO	358.214	0.00701	22	30	4	0	0	0.18182	1.36364
CHO	358.236	0.03131	19	34	6	0	0	0.31579	1.78947
CHO	358.251	0.0035	23	34	3	0	0	0.13043	1.47826
CHO	358.272	0.0035	20	38	5	0	0	0.25	1.9
CHO	360.084	0.00225	18	16	8	0	0	0.44444	0.88889
CHO	360.121	0.00455	19	20	7	0	0	0.36842	1.05263
CHO	360.127	0.00167	12	24	12	0	0	1	2
CHO	360.142	0.00303	16	24	9	0	0	0.5625	1.5
CHO	360.157	0.00697	20	24	6	0	0	0.3	1.2
CHO	360.178	0.0069	17	28	8	0	0	0.47059	1.64706
CHO	360.194	0.00532	21	28	5	0	0	0.2381	1.33333
CHO	360.215	0.01141	18	32	7	0	0	0.38889	1.77778
CHO	360.23	0.00659	22	32	4	0	0	0.18182	1.45455
CHO	360.251	0.0061	19	36	6	0	0	0.31579	1.89474
CHO	360.266	0.00258	23	36	3	0	0	0.13043	1.56522
CHO	362.064	0.00185	17	14	9	0	0	0.52941	0.82353
CHO	362.1	0.00331	18	18	8	0	0	0.44444	1
CHO	362.137	0.00386	19	22	7	0	0	0.36842	1.15789
CHO	362.152	0.00184	23	22	4	0	0	0.17391	0.95652
CHO	362.158	0.0044	16	26	9	0	0	0.5625	1.625
CHO	362.173	0.00725	20	26	6	0	0	0.3	1.3
CHO	362.194	0.00416	17	30	8	0	0	0.47059	1.76471
CHO	362.209	0.00972	21	30	5	0	0	0.2381	1.42857
CHO	362.23	0.00662	18	34	7	0	0	0.38889	1.88889
CHO	362.246	0.00431	22	34	4	0	0	0.18182	1.54545
CHO	364.079	0.00189	17	16	9	0	0	0.52941	0.94118
CHO	364.116	0.00386	18	20	8	0	0	0.44444	1.11111
CHO	364.152	0.00559	19	24	7	0	0	0.36842	1.26316
CHO	364.173	0.00316	16	28	9	0	0	0.5625	1.75
CHO	364.189	0.01107	20	28	6	0	0	0.3	1.4
CHO	364.225	0.00569	21	32	5	0	0	0.2381	1.52381
CHO	364.246	0.00307	18	36	7	0	0	0.38889	2
CHO	364.261	0.00225	22	36	4	0	0	0.18182	1.63636
CHO	366.095	0.00196	17	18	9	0	0	0.52941	1.05882
CHO	366.11	0.002	21	18	6	0	0	0.28571	0.85714
CHO	366.132	0.00444	18	22	8	0	0	0.44444	1.22222
CHO	366.168	0.00766	19	26	7	0	0	0.36842	1.36842
CHO	366.204	0.01515	20	30	6	0	0	0.3	1.5
CHO	366.241	0.00518	21	34	5	0	0	0.2381	1.61905
CHO	366.277	0.00234	22	38	4	0	0	0.18182	1.72727
CHO	366.35	0.0019	24	46	2	0	0	0.08333	1.91667
CHO	368.11	0.00287	17	20	9	0	0	0.52941	1.17647
CHO	368.126	0.003	21	20	6	0	0	0.28571	0.95238
CHO	368.147	0.00487	18	24	8	0	0	0.44444	1.33333
CHO	368.183	0.01086	19	28	7	0	0	0.36842	1.47368
CHO	368.199	0.00189	23	28	4	0	0	0.17391	1.21739
CHO	368.22	0.01286	20	32	6	0	0	0.3	1.6
CHO	368.235	0.00519	24	32	3	0	0	0.125	1.33333
CHO	368.256	0.00329	21	36	5	0	0	0.2381	1.71429
CHO	368.293	0.0019	22	40	4	0	0	0.18182	1.81818
CHO	370.09	0.00253	16	18	10	0	0	0.625	1.125
CHO	370.105	0.00197	20	18	7	0	0	0.35	0.9
CHO	370.142	0.00373	21	22	6	0	0	0.28571	1.04762
CHO	370.163	0.0062	18	26	8	0	0	0.44444	1.44444
CHO	370.178	0.00267	22	26	5	0	0	0.22727	1.18182
CHO	370.199	0.01231	19	30	7	0	0	0.36842	1.57895
CHO	370.214	0.00727	23	30	4	0	0	0.17391	1.30435
CHO	370.236	0.00553	20	34	6	0	0	0.3	1.7
CHO	370.251	0.00459	24	34	3	0	0	0.125	1.41667
CHO	370.272	0.00297	21	38	5	0	0	0.2381	1.80952
CHO	370.308	0.00539	22	42	4	0	0	0.18182	1.90909
CHO	372.084	0.00192	19	16	8	0	0	0.42105	0.84211
CHO	372.106	0.00648	16	20	10	0	0	0.625	1.25
CHO	372.121	0.00503	20	20	7	0	0	0.35	1
CHO	372.142	0.00385	17	24	9	0	0	0.52941	1.41176
CHO	372.157	0.00315	21	24	6	0	0	0.28571	1.14286
CHO	372.178	0.00801	18	28	8	0	0	0.44444	1.55556
CHO	372.193	0.00365	22	28	5	0	0	0.22727	1.27273
CHO	372.215	0.00877	19	32	7	0	0	0.36842	1.68421
CHO	372.23	0.00762	23	32	4	0	0	0.17391	1.3913
CHO	372.251	0.01052	20	36	6	0	0	0.3	1.8
CHO	372.266	0.00453	24	36	3	0	0	0.125	1.5
CHO	372.288	0.0023	21	40	5	0	0	0.2381	1.90476
CHO	372.324	0.0018	22	44	4	0	0	0.18182	2
CHO	374.1	0.00227	19	18	8	0	0	0.42105	0.94737
CHO	374.137	0.02717	20	22	7	0	0	0.35	1.1
CHO	374.158	0.00352	17	26	9	0	0	0.52941	1.52941
CHO	374.173	0.00517	21	26	6	0	0	0.28571	1.2381
CHO	374.188	0.00268	25	26	3	0	0	0.12	1.04
CHO	374.194	0.01033	18	30	8	0	0	0.44444	1.66667
CHO	374.209	0.0054	22	30	5	0	0	0.22727	1.36364
CHO	374.23	0.00706	19	34	7	0	0	0.36842	1.78947
CHO	374.246	0.00772	23	34	4	0	0	0.17391	1.47826
CHO	374.267	0.00231	20	38	6	0	0	0.3	1.9
CHO	376.08	0.00198	18	16	9	0	0	0.5	0.88889
CHO	376.116	0.00319	19	20	8	0	0	0.42105	1.05263
CHO	376.131	0.00206	23	20	5	0	0	0.21739	0.86957
CHO	376.152	0.00584	20	24	7	0	0	0.35	1.2
CHO	376.167	0.00214	24	24	4	0	0	0.16667	1
CHO	376.173	0.00779	17	28	9	0	0	0.52941	1.64706
CHO	376.189	0.00684	21	28	6	0	0	0.28571	1.33333
CHO	376.21	0.00591	18	32	8	0	0	0.44444	1.77778
CHO	376.225	0.00552	22	32	5	0	0	0.22727	1.45455
CHO	376.246	0.0042	19	36	7	0	0	0.36842	1.89474
CHO	376.261	0.00344	23	36	4	0	0	0.17391	1.56522
CHO	378.111	0.00236	22	18	6	0	0	0.27273	0.81818
CHO	378.131	0.00393	19	22	8	0	0	0.42105	1.15789
CHO	378.152	0.00233	16	26	10	0	0	0.625	1.625
CHO	378.168	0.00712	20	26	7	0	0	0.35	1.3
CHO	378.204	0.01546	21	30	6	0	0	0.28571	1.42857
CHO	378.241	0.00661	22	34	5	0	0	0.22727	1.54545
CHO	378.277	0.00315	23	38	4	0	0	0.17391	1.65217
CHO	380.111	0.00279	18	20	9	0	0	0.5	1.11111
CHO	380.126	0.00228	22	20	6	0	0	0.27273	0.90909
CHO	380.147	0.00479	19	24	8	0	0	0.42105	1.26316
CHO	380.163	0.0027	23	24	5	0	0	0.21739	1.04348
CHO	380.184	0.01037	20	28	7	0	0	0.35	1.4
CHO	380.22	0.00856	21	32	6	0	0	0.28571	1.52381
CHO	380.256	0.00392	22	36	5	0	0	0.22727	1.63636
CHO	380.292	0.00229	23	40	4	0	0	0.17391	1.73913
CHO	382.105	0.00214	21	18	7	0	0	0.33333	0.85714
CHO	382.126	0.00274	18	22	9	0	0	0.5	1.22222
CHO	382.141	0.00303	22	22	6	0	0	0.27273	1
CHO	382.163	0.00599	19	26	8	0	0	0.42105	1.36842
CHO	382.178	0.0021	23	26	5	0	0	0.21739	1.13043
CHO	382.199	0.01225	20	30	7	0	0	0.35	1.5
CHO	382.215	0.00262	24	30	4	0	0	0.16667	1.25
CHO	382.23	0.00489	28	30	1	0	0	0.03571	1.07143
CHO	382.236	0.00785	21	34	6	0	0	0.28571	1.61905
CHO	382.251	0.00202	25	34	3	0	0	0.12	1.36
CHO	382.272	0.00334	22	38	5	0	0	0.22727	1.72727
CHO	382.345	0.00201	24	46	3	0	0	0.125	1.91667
CHO	384.105	0.00234	17	20	10	0	0	0.58824	1.17647
CHO	384.142	0.00279	18	24	9	0	0	0.5	1.33333
CHO	384.157	0.00342	22	24	6	0	0	0.27273	1.09091
CHO	384.178	0.00872	19	28	8	0	0	0.42105	1.47368
CHO	384.194	0.00292	23	28	5	0	0	0.21739	1.21739
CHO	384.215	0.01029	20	32	7	0	0	0.35	1.6
CHO	384.23	0.00388	24	32	4	0	0	0.16667	1.33333
CHO	384.251	0.00462	21	36	6	0	0	0.28571	1.71429
CHO	384.288	0.00385	22	40	5	0	0	0.22727	1.81818
CHO	384.303	0.00194	26	40	2	0	0	0.07692	1.53846
CHO	384.324	0.00263	23	44	4	0	0	0.17391	1.91304
CHO	386.1	0.00266	20	18	8	0	0	0.4	0.9
CHO	386.121	0.00358	17	22	10	0	0	0.58824	1.29412
CHO	386.158	0.00466	18	26	9	0	0	0.5	1.44444
CHO	386.173	0.00378	22	26	6	0	0	0.27273	1.18182
CHO	386.194	0.00795	19	30	8	0	0	0.42105	1.57895
CHO	386.209	0.00479	23	30	5	0	0	0.21739	1.30435
CHO	386.23	0.00774	20	34	7	0	0	0.35	1.7
CHO	386.246	0.0073	24	34	4	0	0	0.16667	1.41667
CHO	386.267	0.00501	21	38	6	0	0	0.28571	1.80952
CHO	386.282	0.00225	25	38	3	0	0	0.12	1.52
CHO	386.303	0.0025	22	42	5	0	0	0.22727	1.90909
CHO	388.079	0.00285	19	16	9	0	0	0.47368	0.84211
CHO	388.116	0.00233	20	20	8	0	0	0.4	1
CHO	388.137	0.00307	17	24	10	0	0	0.58824	1.41176
CHO	388.152	0.00298	21	24	7	0	0	0.33333	1.14286
CHO	388.168	0.00268	25	24	4	0	0	0.16	0.96
CHO	388.173	0.00627	18	28	9	0	0	0.5	1.55556
CHO	388.189	0.00447	22	28	6	0	0	0.27273	1.27273
CHO	388.21	0.0107	19	32	8	0	0	0.42105	1.68421
CHO	388.225	0.00687	23	32	5	0	0	0.21739	1.3913
CHO	388.246	0.00484	20	36	7	0	0	0.35	1.8
CHO	388.261	0.00984	24	36	4	0	0	0.16667	1.5
CHO	388.283	0.0023	21	40	6	0	0	0.28571	1.90476
CHO	388.298	0.00208	25	40	3	0	0	0.12	1.6
CHO	390.095	0.0018	19	18	9	0	0	0.47368	0.94737
CHO	390.131	0.00454	20	22	8	0	0	0.4	1.1
CHO	390.147	0.00231	24	22	5	0	0	0.20833	0.91667
CHO	390.153	0.00182	17	26	10	0	0	0.58824	1.52941
CHO	390.168	0.00451	21	26	7	0	0	0.33333	1.2381
CHO	390.183	0.00446	25	26	4	0	0	0.16	1.04
CHO	390.189	0.00783	18	30	9	0	0	0.5	1.66667
CHO	390.204	0.00551	22	30	6	0	0	0.27273	1.36364
CHO	390.226	0.0034	19	34	8	0	0	0.42105	1.78947
CHO	390.24	0.00556	23	34	5	0	0	0.21739	1.47826
CHO	390.262	0.00187	20	38	7	0	0	0.35	1.9
CHO	392.105	0.00233	26	16	4	0	0	0.15385	0.61538
CHO	392.111	0.00277	19	20	9	0	0	0.47368	1.05263
CHO	392.147	0.00619	20	24	8	0	0	0.4	1.2
CHO	392.184	0.00684	21	28	7	0	0	0.33333	1.33333
CHO	392.199	0.0019	25	28	4	0	0	0.16	1.12
CHO	392.22	0.00655	22	32	6	0	0	0.27273	1.45455
CHO	392.256	0.00463	23	36	5	0	0	0.21739	1.56522
CHO	392.292	0.00215	24	40	4	0	0	0.16667	1.66667
CHO	392.293	0.00202	24	40	4	0	0	0.16667	1.66667
CHO	394.069	0.00184	21	14	8	0	0	0.38095	0.66667
CHO	394.126	0.00359	19	22	9	0	0	0.47368	1.15789
CHO	394.163	0.00422	20	26	8	0	0	0.4	1.3
CHO	394.178	0.00224	24	26	5	0	0	0.20833	1.08333
CHO	394.199	0.00663	21	30	7	0	0	0.33333	1.42857
CHO	394.214	0.002	25	30	4	0	0	0.16	1.2
CHO	394.236	0.00662	22	34	6	0	0	0.27273	1.54545
CHO	394.272	0.00308	23	38	5	0	0	0.21739	1.65217
CHO	394.309	0.00192	24	42	4	0	0	0.16667	1.75
CHO	396.085	0.00261	21	16	8	0	0	0.38095	0.7619
CHO	396.142	0.00342	19	24	9	0	0	0.47368	1.26316
CHO	396.179	0.00819	20	28	8	0	0	0.4	1.4
CHO	396.194	0.00213	24	28	5	0	0	0.20833	1.16667
CHO	396.215	0.00817	21	32	7	0	0	0.33333	1.52381
CHO	396.23	0.00946	25	32	4	0	0	0.16	1.28
CHO	396.251	0.01466	22	36	6	0	0	0.27273	1.63636
CHO	396.303	0.00376	27	40	2	0	0	0.07407	1.48148
CHO	398.1	0.00249	21	18	8	0	0	0.38095	0.85714
CHO	398.121	0.00226	18	22	10	0	0	0.55556	1.22222
CHO	398.137	0.00216	22	22	7	0	0	0.31818	1
CHO	398.158	0.00452	19	26	9	0	0	0.47368	1.36842
CHO	398.194	0.00873	20	30	8	0	0	0.4	1.5
CHO	398.21	0.00347	24	30	5	0	0	0.20833	1.25
CHO	398.246	0.00903	25	34	4	0	0	0.16	1.36
CHO	398.267	0.00393	22	38	6	0	0	0.27273	1.72727
CHO	398.282	0.00236	26	38	3	0	0	0.11538	1.46154
CHO	398.319	0.00208	27	42	2	0	0	0.07407	1.55556
CHO	398.34	0.00478	24	46	4	0	0	0.16667	1.91667
CHO	400.137	0.00224	18	24	10	0	0	0.55556	1.33333
CHO	400.152	0.00328	22	24	7	0	0	0.31818	1.09091
CHO	400.173	0.0073	19	28	9	0	0	0.47368	1.47368
CHO	400.189	0.00342	23	28	6	0	0	0.26087	1.21739
CHO	400.21	0.00965	20	32	8	0	0	0.4	1.6
CHO	400.225	0.01229	24	32	5	0	0	0.20833	1.33333
CHO	400.24	0.00195	28	32	2	0	0	0.07143	1.14286
CHO	400.246	0.00636	21	36	7	0	0	0.33333	1.71429
CHO	400.261	0.00398	25	36	4	0	0	0.16	1.44
CHO	400.282	0.00538	22	40	6	0	0	0.27273	1.81818
CHO	400.298	0.00236	26	40	3	0	0	0.11538	1.53846
CHO	400.319	0.00251	23	44	5	0	0	0.21739	1.91304
CHO	402.095	0.00312	20	18	9	0	0	0.45	0.9
CHO	402.131	0.00381	21	22	8	0	0	0.38095	1.04762
CHO	402.152	0.00306	18	26	10	0	0	0.55556	1.44444
CHO	402.168	0.00303	22	26	7	0	0	0.31818	1.18182
CHO	402.189	0.00926	19	30	9	0	0	0.47368	1.57895
CHO	402.204	0.00443	23	30	6	0	0	0.26087	1.30435
CHO	402.225	0.008	20	34	8	0	0	0.4	1.7
CHO	402.241	0.00793	24	34	5	0	0	0.20833	1.41667
CHO	402.262	0.00563	21	38	7	0	0	0.33333	1.80952
CHO	402.277	0.00327	25	38	4	0	0	0.16	1.52
CHO	402.313	0.00208	26	42	3	0	0	0.11538	1.61538
CHO	404.111	0.00403	20	20	9	0	0	0.45	1
CHO	404.147	0.00393	21	24	8	0	0	0.38095	1.14286
CHO	404.162	0.00228	25	24	5	0	0	0.2	0.96
CHO	404.168	0.00444	18	28	10	0	0	0.55556	1.55556
CHO	404.183	0.00472	22	28	7	0	0	0.31818	1.27273
CHO	404.199	0.00561	26	28	4	0	0	0.15385	1.07692
CHO	404.205	0.00847	19	32	9	0	0	0.47368	1.68421
CHO	404.22	0.00538	23	32	6	0	0	0.26087	1.3913
CHO	404.241	0.00578	20	36	8	0	0	0.4	1.8
CHO	404.256	0.0313	24	36	5	0	0	0.20833	1.5
CHO	404.277	0.00315	21	40	7	0	0	0.33333	1.90476
CHO	404.292	0.003	25	40	4	0	0	0.16	1.6
CHO	406.126	0.00401	20	22	9	0	0	0.45	1.1
CHO	406.163	0.00489	21	26	8	0	0	0.38095	1.2381
CHO	406.178	0.00266	25	26	5	0	0	0.2	1.04
CHO	406.199	0.00562	22	30	7	0	0	0.31818	1.36364
CHO	406.22	0.00229	19	34	9	0	0	0.47368	1.78947
CHO	406.236	0.00714	23	34	6	0	0	0.26087	1.47826
CHO	406.272	0.00421	24	38	5	0	0	0.20833	1.58333
CHO	408.121	0.00194	23	20	7	0	0	0.30435	0.86957
CHO	408.158	0.00211	24	24	6	0	0	0.25	1
CHO	408.178	0.0053	21	28	8	0	0	0.38095	1.33333
CHO	408.194	0.0032	25	28	5	0	0	0.2	1.12
CHO	408.215	0.00663	22	32	7	0	0	0.31818	1.45455
CHO	408.251	0.0068	23	36	6	0	0	0.26087	1.56522
CHO	408.288	0.00385	24	40	5	0	0	0.20833	1.66667
CHO	408.303	0.00199	28	40	2	0	0	0.07143	1.42857
CHO	410.1	0.01438	22	18	8	0	0	0.36364	0.81818
CHO	410.121	0.0028	19	22	10	0	0	0.52632	1.15789
CHO	410.136	0.00298	23	22	7	0	0	0.30435	0.95652
CHO	410.158	0.00505	20	26	9	0	0	0.45	1.3
CHO	410.173	0.00295	24	26	6	0	0	0.25	1.08333
CHO	410.194	0.00717	21	30	8	0	0	0.38095	1.42857
CHO	410.209	0.00227	25	30	5	0	0	0.2	1.2
CHO	410.231	0.01001	22	34	7	0	0	0.31818	1.54545
CHO	410.267	0.00396	23	38	6	0	0	0.26087	1.65217
CHO	410.318	0.04039	28	42	2	0	0	0.07143	1.5
CHO	412.152	0.00307	23	24	7	0	0	0.30435	1.04348
CHO	412.174	0.00417	20	28	9	0	0	0.45	1.4
CHO	412.188	0.00325	24	28	6	0	0	0.25	1.16667
CHO	412.21	0.00745	21	32	8	0	0	0.38095	1.52381
CHO	412.225	0.0049	25	32	5	0	0	0.2	1.28
CHO	412.246	0.0265	22	36	7	0	0	0.31818	1.63636
CHO	412.261	0.00535	26	36	4	0	0	0.15385	1.38462
CHO	412.282	0.00282	23	40	6	0	0	0.26087	1.73913
CHO	412.298	0.02098	27	40	3	0	0	0.11111	1.48148
CHO	412.355	0.00228	25	48	4	0	0	0.16	1.92
CHO	414.152	0.00372	19	26	10	0	0	0.52632	1.36842
CHO	414.168	0.00257	23	26	7	0	0	0.30435	1.13043
CHO	414.189	0.00559	20	30	9	0	0	0.45	1.5
CHO	414.204	0.01072	24	30	6	0	0	0.25	1.25
CHO	414.225	0.0081	21	34	8	0	0	0.38095	1.61905
CHO	414.241	0.00476	25	34	5	0	0	0.2	1.36
CHO	414.262	0.00535	22	38	7	0	0	0.31818	1.72727
CHO	414.298	0.00342	23	42	6	0	0	0.26087	1.82609
CHO	414.313	0.00722	27	42	3	0	0	0.11111	1.55556
CHO	414.335	0.00236	24	46	5	0	0	0.20833	1.91667
CHO	416.074	0.00235	20	16	10	0	0	0.5	0.8
CHO	416.111	0.0026	21	20	9	0	0	0.42857	0.95238
CHO	416.147	0.00319	22	24	8	0	0	0.36364	1.09091
CHO	416.168	0.0046	19	28	10	0	0	0.52632	1.47368
CHO	416.199	0.00289	27	28	4	0	0	0.14815	1.03704
CHO	416.205	0.00528	20	32	9	0	0	0.45	1.6
CHO	416.22	0.00686	24	32	6	0	0	0.25	1.33333
CHO	416.241	0.01013	21	36	8	0	0	0.38095	1.71429
CHO	416.256	0.02069	25	36	5	0	0	0.2	1.44
CHO	416.277	0.00578	22	40	7	0	0	0.31818	1.81818
CHO	416.293	0.00343	26	40	4	0	0	0.15385	1.53846
CHO	416.314	0.0027	23	44	6	0	0	0.26087	1.91304
CHO	418.126	0.00704	21	22	9	0	0	0.42857	1.04762
CHO	418.147	0.00247	18	26	11	0	0	0.61111	1.44444
CHO	418.163	0.00699	22	26	8	0	0	0.36364	1.18182
CHO	418.178	0.00252	26	26	5	0	0	0.19231	1
CHO	418.184	0.00475	19	30	10	0	0	0.52632	1.57895
CHO	418.199	0.0054	23	30	7	0	0	0.30435	1.30435
CHO	418.214	0.00507	27	30	4	0	0	0.14815	1.11111
CHO	418.22	0.01078	20	34	9	0	0	0.45	1.7
CHO	418.236	0.05939	24	34	6	0	0	0.25	1.41667
CHO	418.257	0.00797	21	38	8	0	0	0.38095	1.80952
CHO	418.272	0.0055	25	38	5	0	0	0.2	1.52
CHO	418.293	0.00205	22	42	7	0	0	0.31818	1.90909
CHO	420.142	0.00273	21	24	9	0	0	0.42857	1.14286
CHO	420.178	0.00501	22	28	8	0	0	0.36364	1.27273
CHO	420.215	0.00799	23	32	7	0	0	0.30435	1.3913
CHO	420.236	0.00224	20	36	9	0	0	0.45	1.8
CHO	420.251	0.01266	24	36	6	0	0	0.25	1.5
CHO	420.288	0.00385	25	40	5	0	0	0.2	1.6
CHO	422.121	0.00305	20	22	10	0	0	0.5	1.1
CHO	422.137	0.00426	24	22	7	0	0	0.29167	0.91667
CHO	422.158	0.00779	21	26	9	0	0	0.42857	1.2381
CHO	422.173	0.00272	25	26	6	0	0	0.24	1.04
CHO	422.194	0.00517	22	30	8	0	0	0.36364	1.36364
CHO	422.209	0.00351	26	30	5	0	0	0.19231	1.15385
CHO	422.23	0.00679	23	34	7	0	0	0.30435	1.47826
CHO	422.246	0.00256	27	34	4	0	0	0.14815	1.25926
CHO	422.252	0.00223	20	38	9	0	0	0.45	1.9
CHO	422.267	0.00564	24	38	6	0	0	0.25	1.58333
CHO	422.303	0.00436	25	42	5	0	0	0.2	1.68
CHO	422.339	0.00204	26	46	4	0	0	0.15385	1.76923
CHO	424.116	0.00212	23	20	8	0	0	0.34783	0.86957
CHO	424.137	0.00439	20	24	10	0	0	0.5	1.2
CHO	424.173	0.03008	21	28	9	0	0	0.42857	1.33333
CHO	424.21	0.0071	22	32	8	0	0	0.36364	1.45455
CHO	424.225	0.0039	26	32	5	0	0	0.19231	1.23077
CHO	424.24	0.00292	30	32	2	0	0	0.06667	1.06667
CHO	424.246	0.00733	23	36	7	0	0	0.30435	1.56522
CHO	424.283	0.00355	24	40	6	0	0	0.25	1.66667
CHO	424.334	0.00649	29	44	2	0	0	0.06897	1.51724
CHO	426.152	0.00313	20	26	10	0	0	0.5	1.3
CHO	426.168	0.00292	24	26	7	0	0	0.29167	1.08333
CHO	426.189	0.00522	21	30	9	0	0	0.42857	1.42857
CHO	426.225	0.00632	22	34	8	0	0	0.36364	1.54545
CHO	426.241	0.00318	26	34	5	0	0	0.19231	1.30769
CHO	426.262	0.00626	23	38	7	0	0	0.30435	1.65217
CHO	426.277	0.00262	27	38	4	0	0	0.14815	1.40741
CHO	426.299	0.00297	24	42	6	0	0	0.25	1.75
CHO	426.313	0.01327	28	42	3	0	0	0.10714	1.5
CHO	428.168	0.00299	20	28	10	0	0	0.5	1.4
CHO	428.183	0.00494	24	28	7	0	0	0.29167	1.16667
CHO	428.205	0.00639	21	32	9	0	0	0.42857	1.52381
CHO	428.22	0.00378	25	32	6	0	0	0.24	1.28
CHO	428.241	0.00974	22	36	8	0	0	0.36364	1.63636
CHO	428.257	0.00823	26	36	5	0	0	0.19231	1.38462
CHO	428.277	0.00367	23	40	7	0	0	0.30435	1.73913
CHO	428.293	0.01011	27	40	4	0	0	0.14815	1.48148
CHO	428.314	0.003	24	44	6	0	0	0.25	1.83333
CHO	430.09	0.00603	21	18	10	0	0	0.47619	0.85714
CHO	430.163	0.00299	23	26	8	0	0	0.34783	1.13043
CHO	430.184	0.00382	20	30	10	0	0	0.5	1.5
CHO	430.199	0.00597	24	30	7	0	0	0.29167	1.25
CHO	430.214	0.00255	28	30	4	0	0	0.14286	1.07143
CHO	430.22	0.00636	21	34	9	0	0	0.42857	1.61905
CHO	430.236	0.00494	25	34	6	0	0	0.24	1.36
CHO	430.251	0.00255	29	34	3	0	0	0.10345	1.17241
CHO	430.257	0.00707	22	38	8	0	0	0.36364	1.72727
CHO	430.272	0.00511	26	38	5	0	0	0.19231	1.46154
CHO	430.293	0.00749	23	42	7	0	0	0.30435	1.82609
CHO	430.308	0.00458	27	42	4	0	0	0.14815	1.55556
CHO	430.33	0.00205	24	46	6	0	0	0.25	1.91667
CHO	432.106	0.01136	21	20	10	0	0	0.47619	0.95238
CHO	432.142	0.00562	22	24	9	0	0	0.40909	1.09091
CHO	432.179	0.00358	23	28	8	0	0	0.34783	1.21739
CHO	432.194	0.00532	27	28	5	0	0	0.18519	1.03704
CHO	432.2	0.00345	20	32	10	0	0	0.5	1.6
CHO	432.215	0.00579	24	32	7	0	0	0.29167	1.33333
CHO	432.23	0.01381	28	32	4	0	0	0.14286	1.14286
CHO	432.236	0.01934	21	36	9	0	0	0.42857	1.71429
CHO	432.251	0.01392	25	36	6	0	0	0.24	1.44
CHO	432.288	0.00843	26	40	5	0	0	0.19231	1.53846
CHO	432.324	0.00247	27	44	4	0	0	0.14815	1.62963
CHO	434.121	0.00883	21	22	10	0	0	0.47619	1.04762
CHO	434.158	0.00779	22	26	9	0	0	0.40909	1.18182
CHO	434.194	0.00438	23	30	8	0	0	0.34783	1.30435
CHO	434.209	0.00442	27	30	5	0	0	0.18519	1.11111
CHO	434.215	0.00311	20	34	10	0	0	0.5	1.7
CHO	434.231	0.01458	24	34	7	0	0	0.29167	1.41667
CHO	434.251	0.00278	21	38	9	0	0	0.42857	1.80952
CHO	434.267	0.00931	25	38	6	0	0	0.24	1.52
CHO	434.303	0.00397	26	42	5	0	0	0.19231	1.61538
CHO	434.34	0.00522	27	46	4	0	0	0.14815	1.7037
CHO	436.1	0.00211	20	20	11	0	0	0.55	1
CHO	436.137	0.00524	21	24	10	0	0	0.47619	1.14286
CHO	436.152	0.00282	25	24	7	0	0	0.28	0.96
CHO	436.173	0.00408	22	28	9	0	0	0.40909	1.27273
CHO	436.21	0.00523	23	32	8	0	0	0.34783	1.3913
CHO	436.225	0.00309	27	32	5	0	0	0.18519	1.18519
CHO	436.231	0.00237	20	36	10	0	0	0.5	1.8
CHO	436.246	0.00631	24	36	7	0	0	0.29167	1.5
CHO	436.267	0.00193	21	40	9	0	0	0.42857	1.90476
CHO	436.282	0.00633	25	40	6	0	0	0.24	1.6
CHO	436.319	0.00372	26	44	5	0	0	0.19231	1.69231
CHO	438.116	0.00295	20	22	11	0	0	0.55	1.1
CHO	438.132	0.00216	24	22	8	0	0	0.33333	0.91667
CHO	438.153	0.00419	21	26	10	0	0	0.47619	1.2381
CHO	438.168	0.0023	25	26	7	0	0	0.28	1.04
CHO	438.189	0.00401	22	30	9	0	0	0.40909	1.36364
CHO	438.226	0.00657	23	34	8	0	0	0.34783	1.47826
CHO	438.24	0.00261	27	34	5	0	0	0.18519	1.25926
CHO	438.298	0.00689	25	42	6	0	0	0.24	1.68
CHO	438.335	0.00204	26	46	5	0	0	0.19231	1.76923
CHO	440.147	0.00269	24	24	8	0	0	0.33333	1
CHO	440.168	0.00435	21	28	10	0	0	0.47619	1.33333
CHO	440.183	0.00219	25	28	7	0	0	0.28	1.12
CHO	440.205	0.00558	22	32	9	0	0	0.40909	1.45455
CHO	440.241	0.00752	23	36	8	0	0	0.34783	1.56522
CHO	440.256	0.00307	27	36	5	0	0	0.18519	1.33333
CHO	440.278	0.0051	24	40	7	0	0	0.29167	1.66667
CHO	440.293	0.05243	28	40	4	0	0	0.14286	1.42857
CHO	440.329	0.00838	29	44	3	0	0	0.10345	1.51724
CHO	442.148	0.00226	20	26	11	0	0	0.55	1.3
CHO	442.184	0.00462	21	30	10	0	0	0.47619	1.42857
CHO	442.215	0.00216	29	30	4	0	0	0.13793	1.03448
CHO	442.22	0.00627	22	34	9	0	0	0.40909	1.54545
CHO	442.236	0.00346	26	34	6	0	0	0.23077	1.30769
CHO	442.257	0.00558	23	38	8	0	0	0.34783	1.65217
CHO	442.272	0.0046	27	38	5	0	0	0.18519	1.40741
CHO	442.293	0.00342	24	42	7	0	0	0.29167	1.75
CHO	442.308	0.00476	28	42	4	0	0	0.14286	1.5
CHO	442.329	0.00335	25	46	6	0	0	0.24	1.84
CHO	444.106	0.00272	22	20	10	0	0	0.45455	0.90909
CHO	444.142	0.00238	23	24	9	0	0	0.3913	1.04348
CHO	444.163	0.0025	20	28	11	0	0	0.55	1.4
CHO	444.179	0.00717	24	28	8	0	0	0.33333	1.16667
CHO	444.2	0.0049	21	32	10	0	0	0.47619	1.52381
CHO	444.215	0.00447	25	32	7	0	0	0.28	1.28
CHO	444.236	0.00604	22	36	9	0	0	0.40909	1.63636
CHO	444.251	0.04801	26	36	6	0	0	0.23077	1.38462
CHO	444.273	0.00494	23	40	8	0	0	0.34783	1.73913
CHO	444.309	0.01009	24	44	7	0	0	0.29167	1.83333
CHO	444.324	0.00308	28	44	4	0	0	0.14286	1.57143
CHO	444.345	0.00198	25	48	6	0	0	0.24	1.92
CHO	446.158	0.00235	23	26	9	0	0	0.3913	1.13043
CHO	446.173	0.00312	27	26	6	0	0	0.22222	0.96296
CHO	446.179	0.00239	20	30	11	0	0	0.55	1.5
CHO	446.194	0.00482	24	30	8	0	0	0.33333	1.25
CHO	446.209	0.00269	28	30	5	0	0	0.17857	1.07143
CHO	446.215	0.00454	21	34	10	0	0	0.47619	1.61905
CHO	446.231	0.00568	25	34	7	0	0	0.28	1.36
CHO	446.246	0.00299	29	34	4	0	0	0.13793	1.17241
CHO	446.252	0.00567	22	38	9	0	0	0.40909	1.72727
CHO	446.267	0.01422	26	38	6	0	0	0.23077	1.46154
CHO	446.303	0.0134	27	42	5	0	0	0.18519	1.55556
CHO	446.34	0.00241	28	46	4	0	0	0.14286	1.64286
CHO	448.101	0.00469	21	20	11	0	0	0.52381	0.95238
CHO	448.137	0.01037	22	24	10	0	0	0.45455	1.09091
CHO	448.173	0.00467	23	28	9	0	0	0.3913	1.21739
CHO	448.189	0.008	27	28	6	0	0	0.22222	1.03704
CHO	448.194	0.00243	20	32	11	0	0	0.55	1.6
CHO	448.21	0.00582	24	32	8	0	0	0.33333	1.33333
CHO	448.231	0.00458	21	36	10	0	0	0.47619	1.71429
CHO	448.246	0.00809	25	36	7	0	0	0.28	1.44
CHO	448.282	0.01052	26	40	6	0	0	0.23077	1.53846
CHO	448.319	0.00485	27	44	5	0	0	0.18519	1.62963
CHO	450.153	0.00284	22	26	10	0	0	0.45455	1.18182
CHO	450.168	0.00287	26	26	7	0	0	0.26923	1
CHO	450.189	0.00354	23	30	9	0	0	0.3913	1.30435
CHO	450.205	0.00306	27	30	6	0	0	0.22222	1.11111
CHO	450.225	0.00609	24	34	8	0	0	0.33333	1.41667
CHO	450.262	0.00745	25	38	7	0	0	0.28	1.52
CHO	450.283	0.00266	22	42	9	0	0	0.40909	1.90909
CHO	450.298	0.00669	26	42	6	0	0	0.23077	1.61538
CHO	452.132	0.00229	21	24	11	0	0	0.52381	1.14286
CHO	452.168	0.0038	22	28	10	0	0	0.45455	1.27273
CHO	452.183	0.00257	26	28	7	0	0	0.26923	1.07692
CHO	452.205	0.00478	23	32	9	0	0	0.3913	1.3913
CHO	452.241	0.00605	24	36	8	0	0	0.33333	1.5
CHO	452.277	0.00958	25	40	7	0	0	0.28	1.6
CHO	452.314	0.00734	26	44	6	0	0	0.23077	1.69231
CHO	452.329	0.00259	30	44	3	0	0	0.1	1.46667
CHO	454.184	0.00485	22	30	10	0	0	0.45455	1.36364
CHO	454.199	0.00299	26	30	7	0	0	0.26923	1.15385
CHO	454.22	0.00527	23	34	9	0	0	0.3913	1.47826
CHO	454.235	0.00322	27	34	6	0	0	0.22222	1.25926
CHO	454.257	0.00704	24	38	8	0	0	0.33333	1.58333
CHO	454.293	0.00447	25	42	7	0	0	0.28	1.68
CHO	454.308	0.00328	29	42	4	0	0	0.13793	1.44828
CHO	454.33	0.00346	26	46	6	0	0	0.23077	1.76923
CHO	456.142	0.00236	24	24	9	0	0	0.375	1
CHO	456.163	0.00241	21	28	11	0	0	0.52381	1.33333
CHO	456.199	0.00359	22	32	10	0	0	0.45455	1.45455
CHO	456.215	0.00353	26	32	7	0	0	0.26923	1.23077
CHO	456.236	0.00562	23	36	9	0	0	0.3913	1.56522
CHO	456.251	0.00416	27	36	6	0	0	0.22222	1.33333
CHO	456.272	0.0062	24	40	8	0	0	0.33333	1.66667
CHO	456.288	0.01843	28	40	5	0	0	0.17857	1.42857
CHO	456.309	0.00482	25	44	7	0	0	0.28	1.76
CHO	456.324	0.03173	29	44	4	0	0	0.13793	1.51724
CHO	456.345	0.00268	26	48	6	0	0	0.23077	1.84615
CHO	458.121	0.0033	23	22	10	0	0	0.43478	0.95652
CHO	458.158	0.00251	24	26	9	0	0	0.375	1.08333
CHO	458.179	0.00201	21	30	11	0	0	0.52381	1.42857
CHO	458.194	0.00468	25	30	8	0	0	0.32	1.2
CHO	458.215	0.00393	22	34	10	0	0	0.45455	1.54545
CHO	458.23	0.00549	26	34	7	0	0	0.26923	1.30769
CHO	458.252	0.00498	23	38	9	0	0	0.3913	1.65217
CHO	458.267	0.0062	27	38	6	0	0	0.22222	1.40741
CHO	458.288	0.00403	24	42	8	0	0	0.33333	1.75
CHO	458.303	0.02716	28	42	5	0	0	0.17857	1.5
CHO	458.324	0.01428	25	46	7	0	0	0.28	1.84
CHO	458.34	0.0025	29	46	4	0	0	0.13793	1.58621
CHO	460.101	0.00318	22	20	11	0	0	0.5	0.90909
CHO	460.173	0.00488	24	28	9	0	0	0.375	1.16667
CHO	460.195	0.00422	21	32	11	0	0	0.52381	1.52381
CHO	460.231	0.00461	22	36	10	0	0	0.45455	1.63636
CHO	460.246	0.01623	26	36	7	0	0	0.26923	1.38462
CHO	460.261	0.00519	30	36	4	0	0	0.13333	1.2
CHO	460.267	0.00394	23	40	9	0	0	0.3913	1.73913
CHO	460.282	0.01044	27	40	6	0	0	0.22222	1.48148
CHO	460.304	0.00276	24	44	8	0	0	0.33333	1.83333
CHO	460.334	0.01736	32	44	2	0	0	0.0625	1.375
CHO	462.153	0.00364	23	26	10	0	0	0.43478	1.13043
CHO	462.168	0.00318	27	26	7	0	0	0.25926	0.96296
CHO	462.189	0.00331	24	30	9	0	0	0.375	1.25
CHO	462.204	0.01524	28	30	6	0	0	0.21429	1.07143
CHO	462.21	0.00231	21	34	11	0	0	0.52381	1.61905
CHO	462.225	0.00709	25	34	8	0	0	0.32	1.36
CHO	462.241	0.00269	29	34	5	0	0	0.17241	1.17241
CHO	462.247	0.00354	22	38	10	0	0	0.45455	1.72727
CHO	462.262	0.043	26	38	7	0	0	0.26923	1.46154
CHO	462.298	0.00623	27	42	6	0	0	0.22222	1.55556
CHO	462.314	0.00328	31	42	3	0	0	0.09677	1.35484
CHO	464.132	0.0023	22	24	11	0	0	0.5	1.09091
CHO	464.147	0.00213	26	24	8	0	0	0.30769	0.92308
CHO	464.184	0.00229	27	28	7	0	0	0.25926	1.03704
CHO	464.205	0.00411	24	32	9	0	0	0.375	1.33333
CHO	464.241	0.00562	25	36	8	0	0	0.32	1.44
CHO	464.277	0.01073	26	40	7	0	0	0.26923	1.53846
CHO	464.314	0.00509	27	44	6	0	0	0.22222	1.62963
CHO	466.127	0.00242	25	22	9	0	0	0.36	0.88
CHO	466.22	0.00602	24	34	9	0	0	0.375	1.41667
CHO	466.257	0.00831	25	38	8	0	0	0.32	1.52
CHO	466.293	0.01012	26	42	7	0	0	0.26923	1.61538
CHO	466.309	0.0052	30	42	4	0	0	0.13333	1.4
CHO	466.33	0.00463	27	46	6	0	0	0.22222	1.7037
CHO	466.345	0.00201	31	46	3	0	0	0.09677	1.48387
CHO	468.163	0.00323	22	28	11	0	0	0.5	1.27273
CHO	468.178	0.0049	26	28	8	0	0	0.30769	1.07692
CHO	468.2	0.00353	23	32	10	0	0	0.43478	1.3913
CHO	468.236	0.0062	24	36	9	0	0	0.375	1.5
CHO	468.251	0.00389	28	36	6	0	0	0.21429	1.28571
CHO	468.272	0.00725	25	40	8	0	0	0.32	1.6
CHO	468.309	0.00451	26	44	7	0	0	0.26923	1.69231
CHO	468.324	0.00354	30	44	4	0	0	0.13333	1.46667
CHO	470.215	0.00469	23	34	10	0	0	0.43478	1.47826
CHO	470.231	0.00345	27	34	7	0	0	0.25926	1.25926
CHO	470.252	0.00547	24	38	9	0	0	0.375	1.58333
CHO	470.267	0.00346	28	38	6	0	0	0.21429	1.35714
CHO	470.288	0.0056	25	42	8	0	0	0.32	1.68
CHO	470.303	0.00249	29	42	5	0	0	0.17241	1.44828
CHO	470.325	0.00332	26	46	7	0	0	0.26923	1.76923
CHO	472.101	0.01433	23	20	11	0	0	0.47826	0.86957
CHO	472.137	0.00242	24	24	10	0	0	0.41667	1
CHO	472.158	0.00237	21	28	12	0	0	0.57143	1.33333
CHO	472.195	0.00331	22	32	11	0	0	0.5	1.45455
CHO	472.231	0.00421	23	36	10	0	0	0.43478	1.56522
CHO	472.246	0.00441	27	36	7	0	0	0.25926	1.33333
CHO	472.267	0.00376	24	40	9	0	0	0.375	1.66667
CHO	472.282	0.00569	28	40	6	0	0	0.21429	1.42857
CHO	472.304	0.00462	25	44	8	0	0	0.32	1.76
CHO	472.319	0.00688	29	44	5	0	0	0.17241	1.51724
CHO	472.34	0.00717	26	48	7	0	0	0.26923	1.84615
CHO	474.153	0.00477	24	26	10	0	0	0.41667	1.08333
CHO	474.189	0.00228	25	30	9	0	0	0.36	1.2
CHO	474.21	0.00291	22	34	11	0	0	0.5	1.54545
CHO	474.225	0.00326	26	34	8	0	0	0.30769	1.30769
CHO	474.246	0.00442	23	38	10	0	0	0.43478	1.65217
CHO	474.262	0.00871	27	38	7	0	0	0.25926	1.40741
CHO	474.283	0.00467	24	42	9	0	0	0.375	1.75
CHO	474.298	0.0066	28	42	6	0	0	0.21429	1.5
CHO	474.313	0.00274	32	42	3	0	0	0.09375	1.3125
CHO	474.319	0.00381	25	46	8	0	0	0.32	1.84
CHO	474.334	0.00829	29	46	5	0	0	0.17241	1.58621
CHO	474.356	0.00232	26	50	7	0	0	0.26923	1.92308
CHO	476.132	0.00221	23	24	11	0	0	0.47826	1.04348
CHO	476.168	0.00494	24	28	10	0	0	0.41667	1.16667
CHO	476.184	0.00372	28	28	7	0	0	0.25	1
CHO	476.19	0.00833	21	32	12	0	0	0.57143	1.52381
CHO	476.205	0.00477	25	32	9	0	0	0.36	1.28
CHO	476.22	0.01644	29	32	6	0	0	0.2069	1.10345
CHO	476.226	0.00281	22	36	11	0	0	0.5	1.63636
CHO	476.241	0.00644	26	36	8	0	0	0.30769	1.38462
CHO	476.262	0.00292	23	40	10	0	0	0.43478	1.73913
CHO	476.278	0.01197	27	40	7	0	0	0.25926	1.48148
CHO	476.314	0.0048	28	44	6	0	0	0.21429	1.57143
CHO	476.329	0.00293	32	44	3	0	0	0.09375	1.375
CHO	478.147	0.00533	23	26	11	0	0	0.47826	1.13043
CHO	478.199	0.00637	28	30	7	0	0	0.25	1.07143
CHO	478.257	0.04271	26	38	8	0	0	0.30769	1.46154
CHO	478.293	0.00793	27	42	7	0	0	0.25926	1.55556
CHO	478.308	0.00334	31	42	4	0	0	0.12903	1.35484
CHO	480.179	0.00243	27	28	8	0	0	0.2963	1.03704
CHO	480.199	0.00349	24	32	10	0	0	0.41667	1.33333
CHO	480.236	0.00616	25	36	9	0	0	0.36	1.44
CHO	480.272	0.00631	26	40	8	0	0	0.30769	1.53846
CHO	480.309	0.01208	27	44	7	0	0	0.25926	1.62963
CHO	480.324	0.00347	31	44	4	0	0	0.12903	1.41935
CHO	482.158	0.00228	26	26	9	0	0	0.34615	1
CHO	482.215	0.00366	24	34	10	0	0	0.41667	1.41667
CHO	482.23	0.00289	28	34	7	0	0	0.25	1.21429
CHO	482.252	0.00646	25	38	9	0	0	0.36	1.52
CHO	482.267	0.0032	29	38	6	0	0	0.2069	1.31034
CHO	482.288	0.0052	26	42	8	0	0	0.30769	1.61538
CHO	482.304	0.00403	30	42	5	0	0	0.16667	1.4
CHO	482.324	0.00513	27	46	7	0	0	0.25926	1.7037
CHO	482.34	0.25849	31	46	4	0	0	0.12903	1.48387
CHO	484.137	0.00268	25	24	10	0	0	0.4	0.96
CHO	484.231	0.00573	24	36	10	0	0	0.41667	1.5
CHO	484.267	0.00603	25	40	9	0	0	0.36	1.6
CHO	484.283	0.00348	29	40	6	0	0	0.2069	1.37931
CHO	484.304	0.00597	26	44	8	0	0	0.30769	1.69231
CHO	484.319	0.01011	30	44	5	0	0	0.16667	1.46667
CHO	484.34	0.00423	27	48	7	0	0	0.25926	1.77778
CHO	486.116	0.00236	24	22	11	0	0	0.45833	0.91667
CHO	486.153	0.00225	25	26	10	0	0	0.4	1.04
CHO	486.174	0.00208	22	30	12	0	0	0.54545	1.36364
CHO	486.189	0.00272	26	30	9	0	0	0.34615	1.15385
CHO	486.21	0.00351	23	34	11	0	0	0.47826	1.47826
CHO	486.226	0.00303	27	34	8	0	0	0.2963	1.25926
CHO	486.246	0.00507	24	38	10	0	0	0.41667	1.58333
CHO	486.283	0.00448	25	42	9	0	0	0.36	1.68
CHO	486.298	0.00554	29	42	6	0	0	0.2069	1.44828
CHO	486.313	0.00796	33	42	3	0	0	0.09091	1.27273
CHO	486.319	0.00504	26	46	8	0	0	0.30769	1.76923
CHO	486.334	0.00517	30	46	5	0	0	0.16667	1.53333
CHO	486.355	0.00759	27	50	7	0	0	0.25926	1.85185
CHO	488.205	0.00319	26	32	9	0	0	0.34615	1.23077
CHO	488.226	0.00393	23	36	11	0	0	0.47826	1.56522
CHO	488.241	0.00503	27	36	8	0	0	0.2963	1.33333
CHO	488.262	0.00433	24	40	10	0	0	0.41667	1.66667
CHO	488.277	0.00577	28	40	7	0	0	0.25	1.42857
CHO	488.335	0.00349	26	48	8	0	0	0.30769	1.84615
CHO	490.148	0.00251	24	26	11	0	0	0.45833	1.08333
CHO	490.184	0.00337	25	30	10	0	0	0.4	1.2
CHO	490.199	0.00283	29	30	7	0	0	0.24138	1.03448
CHO	490.205	0.00517	22	34	12	0	0	0.54545	1.54545
CHO	490.221	0.00323	26	34	9	0	0	0.34615	1.30769
CHO	490.242	0.00576	23	38	11	0	0	0.47826	1.65217
CHO	490.257	0.01125	27	38	8	0	0	0.2963	1.40741
CHO	490.293	0.007	28	42	7	0	0	0.25	1.5
CHO	490.329	0.01116	29	46	6	0	0	0.2069	1.58621
CHO	492.163	0.00339	24	28	11	0	0	0.45833	1.16667
CHO	492.199	0.00381	25	32	10	0	0	0.4	1.28
CHO	492.236	0.00475	26	36	9	0	0	0.34615	1.38462
CHO	492.272	0.00722	27	40	8	0	0	0.2963	1.48148
CHO	492.309	0.00502	28	44	7	0	0	0.25	1.57143
CHO	492.324	0.00381	32	44	4	0	0	0.125	1.375
CHO	492.345	0.00226	29	48	6	0	0	0.2069	1.65517
CHO	494.215	0.00293	25	34	10	0	0	0.4	1.36
CHO	494.251	0.00562	26	38	9	0	0	0.34615	1.46154
CHO	494.288	0.00697	27	42	8	0	0	0.2963	1.55556
CHO	494.303	0.00375	31	42	5	0	0	0.16129	1.35484
CHO	494.324	0.00465	28	46	7	0	0	0.25	1.64286
CHO	496.137	0.00312	26	24	10	0	0	0.38462	0.92308
CHO	496.231	0.00498	25	36	10	0	0	0.4	1.44
CHO	496.267	0.00543	26	40	9	0	0	0.34615	1.53846
CHO	496.304	0.0078	27	44	8	0	0	0.2963	1.62963
CHO	496.319	0.00333	31	44	5	0	0	0.16129	1.41935
CHO	498.189	0.00382	27	30	9	0	0	0.33333	1.11111
CHO	498.21	0.00331	24	34	11	0	0	0.45833	1.41667
CHO	498.246	0.00488	25	38	10	0	0	0.4	1.52
CHO	498.262	0.00358	29	38	7	0	0	0.24138	1.31034
CHO	498.283	0.00481	26	42	9	0	0	0.34615	1.61538
CHO	498.298	0.00572	30	42	6	0	0	0.2	1.4
CHO	498.319	0.00696	27	46	8	0	0	0.2963	1.7037
CHO	498.335	0.04868	31	46	5	0	0	0.16129	1.48387
CHO	498.356	0.00237	28	50	7	0	0	0.25	1.78571
CHO	500.168	0.00276	26	28	10	0	0	0.38462	1.07692
CHO	500.205	0.00213	27	32	9	0	0	0.33333	1.18519
CHO	500.226	0.00344	24	36	11	0	0	0.45833	1.5
CHO	500.241	0.00446	28	36	8	0	0	0.28571	1.28571
CHO	500.262	0.00483	25	40	10	0	0	0.4	1.6
CHO	500.278	0.00522	29	40	7	0	0	0.24138	1.37931
CHO	500.299	0.00392	26	44	9	0	0	0.34615	1.69231
CHO	500.314	0.04029	30	44	6	0	0	0.2	1.46667
CHO	500.335	0.00559	27	48	8	0	0	0.2963	1.77778
CHO	500.35	0.00371	31	48	5	0	0	0.16129	1.54839
CHO	502.184	0.00297	26	30	10	0	0	0.38462	1.15385
CHO	502.205	0.0024	23	34	12	0	0	0.52174	1.47826
CHO	502.242	0.00256	24	38	11	0	0	0.45833	1.58333
CHO	502.257	0.0051	28	38	8	0	0	0.28571	1.35714
CHO	502.277	0.00231	25	42	10	0	0	0.4	1.68
CHO	502.293	0.00528	29	42	7	0	0	0.24138	1.44828
CHO	502.314	0.00426	26	46	9	0	0	0.34615	1.76923
CHO	502.329	0.022	30	46	6	0	0	0.2	1.53333
CHO	502.35	0.00238	27	50	8	0	0	0.2963	1.85185
CHO	504.163	0.00227	25	28	11	0	0	0.44	1.12
CHO	504.236	0.0045	27	36	9	0	0	0.33333	1.33333
CHO	504.257	0.00726	24	40	11	0	0	0.45833	1.66667
CHO	504.309	0.00616	29	44	7	0	0	0.24138	1.51724
CHO	504.33	0.00256	26	48	9	0	0	0.34615	1.84615
CHO	504.345	0.00301	30	48	6	0	0	0.2	1.6
CHO	506.158	0.00337	28	26	9	0	0	0.32143	0.92857
CHO	506.179	0.00354	25	30	11	0	0	0.44	1.2
CHO	506.231	0.00271	30	34	7	0	0	0.23333	1.13333
CHO	506.252	0.01005	27	38	9	0	0	0.33333	1.40741
CHO	506.288	0.00753	28	42	8	0	0	0.28571	1.5
CHO	506.324	0.00424	29	46	7	0	0	0.24138	1.58621
CHO	508.137	0.00268	27	24	10	0	0	0.37037	0.88889
CHO	508.173	0.00362	28	28	9	0	0	0.32143	1
CHO	508.195	0.00289	25	32	11	0	0	0.44	1.28
CHO	508.267	0.00626	27	40	9	0	0	0.33333	1.48148
CHO	508.304	0.00753	28	44	8	0	0	0.28571	1.57143
CHO	510.247	0.00382	26	38	10	0	0	0.38462	1.46154
CHO	510.283	0.00642	27	42	9	0	0	0.33333	1.55556
CHO	510.298	0.0025	31	42	6	0	0	0.19355	1.35484
CHO	510.335	0.00302	32	46	5	0	0	0.15625	1.4375
CHO	512.226	0.00319	25	36	11	0	0	0.44	1.44
CHO	512.262	0.00743	26	40	10	0	0	0.38462	1.53846
CHO	512.278	0.00294	30	40	7	0	0	0.23333	1.33333
CHO	512.298	0.0076	27	44	9	0	0	0.33333	1.62963
CHO	512.314	0.00619	31	44	6	0	0	0.19355	1.41935
CHO	512.335	0.00309	28	48	8	0	0	0.28571	1.71429
CHO	514.22	0.00234	28	34	9	0	0	0.32143	1.21429
CHO	514.241	0.00393	25	38	11	0	0	0.44	1.52
CHO	514.257	0.00338	29	38	8	0	0	0.27586	1.31034
CHO	514.277	0.00375	26	42	10	0	0	0.38462	1.61538
CHO	514.293	0.01531	30	42	7	0	0	0.23333	1.4
CHO	514.314	0.00428	27	46	9	0	0	0.33333	1.7037
CHO	514.329	0.01663	31	46	6	0	0	0.19355	1.48387
CHO	514.35	0.00301	28	50	8	0	0	0.28571	1.78571
CHO	516.199	0.01279	27	32	10	0	0	0.37037	1.18519
CHO	516.236	0.00274	28	36	9	0	0	0.32143	1.28571
CHO	516.257	0.00381	25	40	11	0	0	0.44	1.6
CHO	516.272	0.00399	29	40	8	0	0	0.27586	1.37931
CHO	516.309	0.01559	30	44	7	0	0	0.23333	1.46667
CHO	516.33	0.00531	27	48	9	0	0	0.33333	1.77778
CHO	516.345	0.00295	31	48	6	0	0	0.19355	1.54839
CHO	518.179	0.00292	26	30	11	0	0	0.42308	1.15385
CHO	518.215	0.00265	27	34	10	0	0	0.37037	1.25926
CHO	518.237	0.00493	24	38	12	0	0	0.5	1.58333
CHO	518.273	0.0026	25	42	11	0	0	0.44	1.68
CHO	518.325	0.00764	30	46	7	0	0	0.23333	1.53333
CHO	518.361	0.00249	31	50	6	0	0	0.19355	1.6129
CHO	520.304	0.00472	29	44	8	0	0	0.27586	1.51724
CHO	520.376	0.00247	31	52	6	0	0	0.19355	1.67742
CHO	522.189	0.00452	29	30	9	0	0	0.31034	1.03448
CHO	522.246	0.00467	27	38	10	0	0	0.37037	1.40741
CHO	522.283	0.00687	28	42	9	0	0	0.32143	1.5
CHO	522.298	0.00363	32	42	6	0	0	0.1875	1.3125
CHO	522.319	0.00458	29	46	8	0	0	0.27586	1.58621
CHO	522.334	0.00256	33	46	5	0	0	0.15152	1.39394
CHO	524.205	0.00276	29	32	9	0	0	0.31034	1.10345
CHO	524.262	0.00448	27	40	10	0	0	0.37037	1.48148
CHO	524.277	0.00243	31	40	7	0	0	0.22581	1.29032
CHO	524.299	0.00357	28	44	9	0	0	0.32143	1.57143
CHO	524.314	0.00245	32	44	6	0	0	0.1875	1.375
CHO	526.241	0.00329	26	38	11	0	0	0.42308	1.46154
CHO	526.257	0.00287	30	38	8	0	0	0.26667	1.26667
CHO	526.277	0.00522	27	42	10	0	0	0.37037	1.55556
CHO	526.314	0.0038	28	46	9	0	0	0.32143	1.64286
CHO	528.273	0.00335	30	40	8	0	0	0.26667	1.33333
CHO	528.294	0.00562	27	44	10	0	0	0.37037	1.62963
CHO	528.309	0.04322	31	44	7	0	0	0.22581	1.41935
CHO	528.33	0.00393	28	48	9	0	0	0.32143	1.71429
CHO	528.345	0.00507	32	48	6	0	0	0.1875	1.5
CHO	528.366	0.00222	29	52	8	0	0	0.27586	1.7931
CHO	530.273	0.00356	26	42	11	0	0	0.42308	1.61538
CHO	530.288	0.00325	30	42	8	0	0	0.26667	1.4
CHO	530.31	0.00407	27	46	10	0	0	0.37037	1.7037
CHO	530.324	0.07847	31	46	7	0	0	0.22581	1.48387
CHO	530.346	0.00348	28	50	9	0	0	0.32143	1.78571
CHO	532.304	0.00543	30	44	8	0	0	0.26667	1.46667
CHO	532.34	0.00994	31	48	7	0	0	0.22581	1.54839
CHO	534.283	0.00474	29	42	9	0	0	0.31034	1.44828
CHO	534.298	0.00479	33	42	6	0	0	0.18182	1.27273
CHO	534.319	0.00465	30	46	8	0	0	0.26667	1.53333
CHO	534.356	0.00225	31	50	7	0	0	0.22581	1.6129
CHO	536.205	0.00288	30	32	9	0	0	0.3	1.06667
CHO	536.262	0.00427	28	40	10	0	0	0.35714	1.42857
CHO	536.314	0.00364	33	44	6	0	0	0.18182	1.33333
CHO	536.35	0.0022	34	48	5	0	0	0.14706	1.41176
CHO	538.242	0.00375	27	38	11	0	0	0.40741	1.40741
CHO	538.278	0.00323	28	42	10	0	0	0.35714	1.5
CHO	538.314	0.00312	29	46	9	0	0	0.31034	1.58621
CHO	538.33	0.00521	33	46	6	0	0	0.18182	1.39394
CHO	540.236	0.00309	30	36	9	0	0	0.3	1.2
CHO	540.257	0.00448	27	40	11	0	0	0.40741	1.48148
CHO	540.293	0.00416	28	44	10	0	0	0.35714	1.57143
CHO	540.309	0.00269	32	44	7	0	0	0.21875	1.375
CHO	540.345	0.00351	33	48	6	0	0	0.18182	1.45455
CHO	542.309	0.00251	28	46	10	0	0	0.35714	1.64286
CHO	544.288	0.00377	27	44	11	0	0	0.40741	1.62963
CHO	544.304	0.0096	31	44	8	0	0	0.25806	1.41935
CHO	544.325	0.0064	28	48	10	0	0	0.35714	1.71429
CHO	544.34	0.00402	32	48	7	0	0	0.21875	1.5
CHO	544.361	0.00323	29	52	9	0	0	0.31034	1.7931
CHO	544.376	0.00265	33	52	6	0	0	0.18182	1.57576
CHO	546.283	0.00316	30	42	9	0	0	0.3	1.4
CHO	546.356	0.0044	32	50	7	0	0	0.21875	1.5625
CHO	548.168	0.00232	30	28	10	0	0	0.33333	0.93333
CHO	548.299	0.00384	30	44	9	0	0	0.3	1.46667
CHO	548.335	0.00696	31	48	8	0	0	0.25806	1.54839
CHO	550.351	0.00299	31	50	8	0	0	0.25806	1.6129
CHO	552.2	0.00376	30	32	10	0	0	0.33333	1.06667
CHO	552.294	0.00274	29	44	10	0	0	0.34483	1.51724
CHO	554.273	0.00243	28	42	11	0	0	0.39286	1.5
CHO	556.158	0.00238	28	28	12	0	0	0.42857	1
CHO	556.195	0.00843	29	32	11	0	0	0.37931	1.10345
CHO	556.252	0.00281	27	40	12	0	0	0.44444	1.48148
CHO	556.325	0.00315	29	48	10	0	0	0.34483	1.65517
CHO	558.319	0.00413	32	46	8	0	0	0.25	1.4375
CHO	558.34	0.00521	29	50	10	0	0	0.34483	1.72414
CHO	558.377	0.00268	30	54	9	0	0	0.3	1.8
CHO	560.262	0.00287	30	40	10	0	0	0.33333	1.33333
CHO	560.335	0.00429	32	48	8	0	0	0.25	1.5
CHO	560.387	0.00345	37	52	4	0	0	0.10811	1.40541
CHO	562.299	0.00259	27	46	12	0	0	0.44444	1.7037
CHO	562.314	0.00618	31	46	9	0	0	0.29032	1.48387
CHO	562.351	0.00394	32	50	8	0	0	0.25	1.5625
CHO	564.257	0.00245	29	40	11	0	0	0.37931	1.37931
CHO	564.293	0.00347	30	44	10	0	0	0.33333	1.46667
CHO	564.33	0.00343	31	48	9	0	0	0.29032	1.54839
CHO	568.289	0.00274	29	44	11	0	0	0.37931	1.51724
CHO	570.21	0.0065	30	34	11	0	0	0.36667	1.13333
CHO	570.247	0.00238	31	38	10	0	0	0.32258	1.22581
CHO	570.32	0.00267	33	46	8	0	0	0.24242	1.39394
CHO	570.376	0.00311	31	54	9	0	0	0.29032	1.74194
CHO	572.319	0.00351	29	48	11	0	0	0.37931	1.65517
CHO	572.356	0.00626	30	52	10	0	0	0.33333	1.73333
CHO	574.299	0.00506	28	46	12	0	0	0.42857	1.64286
CHO	574.335	0.00332	29	50	11	0	0	0.37931	1.72414
CHO	574.351	0.00332	33	50	8	0	0	0.24242	1.51515
CHO	574.387	0.0027	34	54	7	0	0	0.20588	1.58824
CHO	576.294	0.00233	31	44	10	0	0	0.32258	1.41935
CHO	576.33	0.00303	32	48	9	0	0	0.28125	1.5
CHO	576.346	0.00325	36	48	6	0	0	0.16667	1.33333
CHO	576.382	0.00301	37	52	5	0	0	0.13514	1.40541
CHO	578.345	0.00243	32	50	9	0	0	0.28125	1.5625
CHO	580.325	0.003	31	48	10	0	0	0.32258	1.54839
CHO	582.392	0.00276	36	54	6	0	0	0.16667	1.5
CHO	584.335	0.00284	34	48	8	0	0	0.23529	1.41176
CHO	586.336	0.00572	30	50	11	0	0	0.36667	1.66667
CHO	586.372	0.00911	31	54	10	0	0	0.32258	1.74194
CHO	588.315	0.01	29	48	12	0	0	0.41379	1.65517
CHO	588.33	0.00393	33	48	9	0	0	0.27273	1.45455
CHO	588.366	0.01119	34	52	8	0	0	0.23529	1.52941
CHO	588.382	0.00271	38	52	5	0	0	0.13158	1.36842
CHO	592.325	0.00355	32	48	10	0	0	0.3125	1.5
CHO	592.377	0.0036	37	52	6	0	0	0.16216	1.40541
CHO	594.34	0.00396	32	50	10	0	0	0.3125	1.5625
CHO	594.392	0.0029	37	54	6	0	0	0.16216	1.45946
CHO	600.258	0.00263	32	40	11	0	0	0.34375	1.25
CHO	600.387	0.00683	32	56	10	0	0	0.3125	1.75
CHO	602.33	0.01812	30	50	12	0	0	0.4	1.66667
CHO	602.346	0.00328	34	50	9	0	0	0.26471	1.47059
CHO	602.382	0.00423	35	54	8	0	0	0.22857	1.54286
CHO	604.398	0.00402	35	56	8	0	0	0.22857	1.6
CHO	610.205	0.00291	32	34	12	0	0	0.375	1.0625
CHO	612.221	0.00297	32	36	12	0	0	0.375	1.125
CHO	612.33	0.00244	35	48	9	0	0	0.25714	1.37143
CHO	612.388	0.0024	33	56	10	0	0	0.30303	1.69697
CHO	614.237	0.00298	32	38	12	0	0	0.375	1.1875
CHO	614.346	0.00317	35	50	9	0	0	0.25714	1.42857
CHO	614.367	0.00338	32	54	11	0	0	0.34375	1.6875
CHO	614.403	0.00573	33	58	10	0	0	0.30303	1.75758
CHO	616.346	0.00387	31	52	12	0	0	0.3871	1.67742
CHO	618.325	0.00338	30	50	13	0	0	0.43333	1.66667
CHO	624.351	0.00306	33	52	11	0	0	0.33333	1.57576
CHO	628.419	0.00388	34	60	10	0	0	0.29412	1.76471
CHO	630.341	0.00638	35	50	10	0	0	0.28571	1.42857
CHO	646.357	0.00274	32	54	13	0	0	0.40625	1.6875
CHO	656.45	0.00568	36	64	10	0	0	0.27778	1.77778
CHO	658.357	0.00296	33	54	13	0	0	0.39394	1.63636
CHO	662.367	0.0028	36	54	11	0	0	0.30556	1.5
CHO	666.398	0.00324	36	58	11	0	0	0.30556	1.61111
CHO	670.466	0.00665	37	66	10	0	0	0.27027	1.78378
CHON	211.194	0.00154	13	25	1	1	0	0.07692	1.92308
CHON	213.006	0.00142	11	3	4	1	0	0.36364	0.27273
CHON	213.136	0.00143	11	19	3	1	0	0.27273	1.72727
CHON	215.043	0.0014	8	9	6	1	0	0.75	1.125
CHON	215.116	0.00238	10	17	4	1	0	0.4	1.7
CHON	217.131	0.00152	10	19	4	1	0	0.4	1.9
CHON	219.126	0.00151	13	17	2	1	0	0.15385	1.30769
CHON	219.147	0.00303	10	21	4	1	0	0.4	2.1
CHON	227.189	0.00206	13	25	2	1	0	0.15385	1.92308
CHON	229.168	0.00151	12	23	3	1	0	0.25	1.91667
CHON	231.147	0.00141	11	21	4	1	0	0.36364	1.90909
CHON	241.131	0.00244	12	19	4	1	0	0.33333	1.58333
CHON	243.147	0.00276	12	21	4	1	0	0.33333	1.75
CHON	243.183	0.0166	13	25	3	1	0	0.23077	1.92308
CHON	247.142	0.00144	11	21	5	1	0	0.45455	1.90909
CHON	251.043	0.00159	11	9	6	1	0	0.54545	0.81818
CHON	253.074	0.0016	15	11	3	1	0	0.2	0.73333
CHON	253.132	0.00202	13	19	4	1	0	0.30769	1.46154
CHON	253.147	0.00161	17	19	1	1	0	0.05882	1.11765
CHON	254.142	0.00157	16	18	1	2	0	0.0625	1.125
CHON	257.126	0.00191	12	19	5	1	0	0.41667	1.58333
CHON	259.142	0.00208	12	21	5	1	0	0.41667	1.75
CHON	259.178	0.002	13	25	4	1	0	0.30769	1.92308
CHON	261.158	0.00266	12	23	5	1	0	0.41667	1.91667
CHON	263.095	0.00158	17	13	2	1	0	0.11765	0.76471
CHON	267.183	0.00148	15	25	3	1	0	0.2	1.66667
CHON	268.106	0.00176	12	16	5	2	0	0.41667	1.33333
CHON	269.126	0.00202	13	19	5	1	0	0.38462	1.46154
CHON	270.122	0.00165	12	18	5	2	0	0.41667	1.5
CHON	271.142	0.00199	13	21	5	1	0	0.38462	1.61538
CHON	272.174	0.00169	13	24	4	2	0	0.30769	1.84615
CHON	273.158	0.00181	13	23	5	1	0	0.38462	1.76923
CHON	273.194	0.00171	14	27	4	1	0	0.28571	1.92857
CHON	274.059	0.00176	13	10	5	2	0	0.38462	0.76923
CHON	275.173	0.002	13	25	5	1	0	0.38462	1.92308
CHON	276.074	0.00192	13	12	5	2	0	0.38462	0.92308
CHON	278.09	0.00163	13	14	5	2	0	0.38462	1.07692
CHON	279.22	0.00185	17	29	2	1	0	0.11765	1.70588
CHON	279.256	0.0016	18	33	1	1	0	0.05556	1.83333
CHON	280.106	0.00157	13	16	5	2	0	0.38462	1.23077
CHON	281.126	0.00189	14	19	5	1	0	0.35714	1.35714
CHON	281.163	0.00172	15	23	4	1	0	0.26667	1.53333
CHON	281.272	0.00546	18	35	1	1	0	0.05556	1.94444
CHON	283.142	0.00204	14	21	5	1	0	0.35714	1.5
CHON	283.178	0.00189	15	25	4	1	0	0.26667	1.66667
CHON	285.121	0.00241	13	19	6	1	0	0.46154	1.46154
CHON	285.194	0.00156	15	27	4	1	0	0.26667	1.8
CHON	286.153	0.00169	13	22	5	2	0	0.38462	1.69231
CHON	287.137	0.00153	13	21	6	1	0	0.46154	1.61538
CHON	289.189	0.00165	14	27	5	1	0	0.35714	1.92857
CHON	293.163	0.00174	16	23	4	1	0	0.25	1.4375
CHON	293.235	0.00155	18	31	2	1	0	0.11111	1.72222
CHON	295.121	0.00164	18	17	3	1	0	0.16667	0.94444
CHON	295.178	0.00178	16	25	4	1	0	0.25	1.5625
CHON	295.179	0.00261	16	25	4	1	0	0.25	1.5625
CHON	295.251	0.00205	18	33	2	1	0	0.11111	1.83333
CHON	297.121	0.00175	14	19	6	1	0	0.42857	1.35714
CHON	297.194	0.00195	16	27	4	1	0	0.25	1.6875
CHON	297.267	0.00178	18	35	2	1	0	0.11111	1.94444
CHON	299.209	0.00161	16	29	4	1	0	0.25	1.8125
CHON	300.126	0.00171	20	16	1	2	0	0.05	0.8
CHON	300.169	0.00245	14	24	5	2	0	0.35714	1.71429
CHON	301.189	0.00179	15	27	5	1	0	0.33333	1.8
CHON	302.184	0.00153	14	26	5	2	0	0.35714	1.85714
CHON	303.132	0.00219	13	21	7	1	0	0.53846	1.61538
CHON	303.168	0.00162	14	25	6	1	0	0.42857	1.78571
CHON	303.204	0.0018	15	29	5	1	0	0.33333	1.93333
CHON	305.048	0.0017	21	7	2	1	0	0.09524	0.33333
CHON	306.043	0.00158	20	6	2	2	0	0.1	0.3
CHON	307.142	0.00155	16	21	5	1	0	0.3125	1.3125
CHON	307.179	0.00198	17	25	4	1	0	0.23529	1.47059
CHON	309.121	0.00205	15	19	6	1	0	0.4	1.26667
CHON	309.194	0.00196	17	27	4	1	0	0.23529	1.58824
CHON	309.231	0.00268	18	31	3	1	0	0.16667	1.72222
CHON	311.137	0.00178	15	21	6	1	0	0.4	1.4
CHON	311.173	0.00182	16	25	5	1	0	0.3125	1.5625
CHON	311.21	0.00386	17	29	4	1	0	0.23529	1.70588
CHON	311.246	0.00181	18	33	3	1	0	0.16667	1.83333
CHON	312.132	0.00184	14	20	6	2	0	0.42857	1.42857
CHON	313.153	0.00164	15	23	6	1	0	0.4	1.53333
CHON	313.189	0.00212	16	27	5	1	0	0.3125	1.6875
CHON	313.262	0.00155	18	35	3	1	0	0.16667	1.94444
CHON	315.132	0.00188	14	21	7	1	0	0.5	1.5
CHON	315.168	0.00167	15	25	6	1	0	0.4	1.66667
CHON	315.205	0.00215	16	29	5	1	0	0.3125	1.8125
CHON	315.277	0.00237	18	37	3	1	0	0.16667	2.05556
CHON	317.09	0.00194	16	15	6	1	0	0.375	0.9375
CHON	317.148	0.0016	14	23	7	1	0	0.5	1.64286
CHON	319.142	0.00167	17	21	5	1	0	0.29412	1.23529
CHON	320.137	0.00164	16	20	5	2	0	0.3125	1.25
CHON	321.194	0.00219	18	27	4	1	0	0.22222	1.5
CHON	323.137	0.00157	16	21	6	1	0	0.375	1.3125
CHON	323.173	0.00283	17	25	5	1	0	0.29412	1.47059
CHON	325.189	0.00198	17	27	5	1	0	0.29412	1.58824
CHON	325.225	0.00348	18	31	4	1	0	0.22222	1.72222
CHON	327.241	0.00431	18	33	4	1	0	0.22222	1.83333
CHON	328.163	0.00251	15	24	6	2	0	0.4	1.6
CHON	328.2	0.00325	16	28	5	2	0	0.3125	1.75
CHON	329.126	0.0016	18	19	5	1	0	0.27778	1.05556
CHON	329.184	0.00214	16	27	6	1	0	0.375	1.6875
CHON	329.22	0.00308	17	31	5	1	0	0.29412	1.82353
CHON	329.257	0.00939	18	35	4	1	0	0.22222	1.94444
CHON	331.106	0.00201	17	17	6	1	0	0.35294	1
CHON	331.163	0.0045	15	25	7	1	0	0.46667	1.66667
CHON	331.236	0.00177	17	33	5	1	0	0.29412	1.94118
CHON	333.121	0.00217	17	19	6	1	0	0.35294	1.11765
CHON	333.194	0.00204	19	27	4	1	0	0.21053	1.42105
CHON	335.028	0.00158	14	9	9	1	0	0.64286	0.64286
CHON	335.137	0.00201	17	21	6	1	0	0.35294	1.23529
CHON	335.174	0.00244	18	25	5	1	0	0.27778	1.38889
CHON	335.319	0.00289	22	41	1	1	0	0.04545	1.86364
CHON	336.169	0.00228	17	24	5	2	0	0.29412	1.41176
CHON	337.152	0.00205	17	23	6	1	0	0.35294	1.35294
CHON	337.189	0.00201	18	27	5	1	0	0.27778	1.5
CHON	337.225	0.00183	19	31	4	1	0	0.21053	1.63158
CHON	339.168	0.00167	17	25	6	1	0	0.35294	1.47059
CHON	339.205	0.00289	18	29	5	1	0	0.27778	1.61111
CHON	339.241	0.0016	19	33	4	1	0	0.21053	1.73684
CHON	339.277	0.00164	20	37	3	1	0	0.15	1.85
CHON	341.184	0.00192	17	27	6	1	0	0.35294	1.58824
CHON	341.22	0.00718	18	31	5	1	0	0.27778	1.72222
CHON	341.293	0.00162	20	39	3	1	0	0.15	1.95
CHON	343.127	0.00178	15	21	8	1	0	0.53333	1.4
CHON	343.142	0.00332	19	21	5	1	0	0.26316	1.10526
CHON	343.163	0.00265	16	25	7	1	0	0.4375	1.5625
CHON	343.2	0.00367	17	29	6	1	0	0.35294	1.70588
CHON	343.215	0.00171	21	29	3	1	0	0.14286	1.38095
CHON	343.236	0.00673	18	33	5	1	0	0.27778	1.83333
CHON	343.272	0.00236	19	37	4	1	0	0.21053	1.94737
CHON	344.195	0.00166	16	28	6	2	0	0.375	1.75
CHON	345.121	0.00283	18	19	6	1	0	0.33333	1.05556
CHON	345.142	0.00185	15	23	8	1	0	0.53333	1.53333
CHON	345.179	0.00182	16	27	7	1	0	0.4375	1.6875
CHON	345.215	0.00235	17	31	6	1	0	0.35294	1.82353
CHON	345.252	0.00623	18	35	5	1	0	0.27778	1.94444
CHON	347.137	0.00162	18	21	6	1	0	0.33333	1.16667
CHON	347.158	0.00186	15	25	8	1	0	0.53333	1.66667
CHON	347.21	0.002	20	29	4	1	0	0.2	1.45
CHON	348.205	0.00228	19	28	4	2	0	0.21053	1.47368
CHON	349.153	0.00202	18	23	6	1	0	0.33333	1.27778
CHON	349.189	0.00245	19	27	5	1	0	0.26316	1.42105
CHON	350.184	0.00293	18	26	5	2	0	0.27778	1.44444
CHON	350.221	0.00184	19	30	4	2	0	0.21053	1.57895
CHON	351.023	0.00173	14	9	10	1	0	0.71429	0.64286
CHON	351.168	0.00298	18	25	6	1	0	0.33333	1.38889
CHON	351.205	0.00334	19	29	5	1	0	0.26316	1.52632
CHON	351.241	0.00206	20	33	4	1	0	0.2	1.65
CHON	351.314	0.01379	22	41	2	1	0	0.09091	1.86364
CHON	352.163	0.00171	17	24	6	2	0	0.35294	1.41176
CHON	353.147	0.00195	17	23	7	1	0	0.41176	1.35294
CHON	353.184	0.00292	18	27	6	1	0	0.33333	1.5
CHON	353.22	0.00351	19	31	5	1	0	0.26316	1.63158
CHON	354.143	0.00212	16	22	7	2	0	0.4375	1.375
CHON	354.215	0.00276	18	30	5	2	0	0.27778	1.66667
CHON	355.163	0.00214	17	25	7	1	0	0.41176	1.47059
CHON	355.199	0.00644	18	29	6	1	0	0.33333	1.61111
CHON	355.236	0.00359	19	33	5	1	0	0.26316	1.73684
CHON	355.308	0.00177	21	41	3	1	0	0.14286	1.95238
CHON	356.195	0.00234	17	28	6	2	0	0.35294	1.64706
CHON	356.231	0.00513	18	32	5	2	0	0.27778	1.77778
CHON	356.268	0.00185	19	36	4	2	0	0.21053	1.89474
CHON	357.121	0.00254	19	19	6	1	0	0.31579	1
CHON	357.158	0.00248	20	23	5	1	0	0.25	1.15
CHON	357.179	0.00301	17	27	7	1	0	0.41176	1.58824
CHON	357.215	0.00836	18	31	6	1	0	0.33333	1.72222
CHON	357.251	0.00323	19	35	5	1	0	0.26316	1.84211
CHON	358.174	0.00192	16	26	7	2	0	0.4375	1.625
CHON	358.21	0.00352	17	30	6	2	0	0.35294	1.76471
CHON	358.247	0.00184	18	34	5	2	0	0.27778	1.88889
CHON	359.158	0.00228	16	25	8	1	0	0.5	1.5625
CHON	359.174	0.00244	20	25	5	1	0	0.25	1.25
CHON	359.195	0.00317	17	29	7	1	0	0.41176	1.70588
CHON	359.231	0.01802	18	33	6	1	0	0.33333	1.83333
CHON	359.267	0.00373	19	37	5	1	0	0.26316	1.94737
CHON	361.153	0.00318	19	23	6	1	0	0.31579	1.21053
CHON	361.174	0.00199	16	27	8	1	0	0.5	1.6875
CHON	361.189	0.00283	20	27	5	1	0	0.25	1.35
CHON	361.21	0.00206	17	31	7	1	0	0.41176	1.82353
CHON	361.225	0.00203	21	31	4	1	0	0.19048	1.47619
CHON	361.246	0.00972	18	35	6	1	0	0.33333	1.94444
CHON	362.315	0.00222	19	42	4	2	0	0.21053	2.21053
CHON	363.168	0.00285	19	25	6	1	0	0.31579	1.31579
CHON	363.205	0.0037	20	29	5	1	0	0.25	1.45
CHON	363.262	0.00193	18	37	6	1	0	0.33333	2.05556
CHON	364.2	0.00229	19	28	5	2	0	0.26316	1.47368
CHON	365.184	0.00296	19	27	6	1	0	0.31579	1.42105
CHON	365.22	0.00255	20	31	5	1	0	0.25	1.55
CHON	365.293	0.00476	22	39	3	1	0	0.13636	1.77273
CHON	365.33	0.0021	23	43	2	1	0	0.08696	1.86957
CHON	366.142	0.00235	17	22	7	2	0	0.41176	1.29412
CHON	366.158	0.0027	21	22	4	2	0	0.19048	1.04762
CHON	367.018	0.00178	14	9	11	1	0	0.78571	0.64286
CHON	367.163	0.0022	18	25	7	1	0	0.38889	1.38889
CHON	367.199	0.00284	19	29	6	1	0	0.31579	1.52632
CHON	367.236	0.00339	20	33	5	1	0	0.25	1.65
CHON	367.272	0.00218	21	37	4	1	0	0.19048	1.7619
CHON	367.308	0.00244	22	41	3	1	0	0.13636	1.86364
CHON	368.194	0.00209	18	28	6	2	0	0.33333	1.55556
CHON	368.195	0.00224	18	28	6	2	0	0.33333	1.55556
CHON	369.142	0.00198	17	23	8	1	0	0.47059	1.35294
CHON	369.178	0.00291	18	27	7	1	0	0.38889	1.5
CHON	369.215	0.00546	19	31	6	1	0	0.31579	1.63158
CHON	369.252	0.00272	20	35	5	1	0	0.25	1.75
CHON	369.288	0.00172	21	39	4	1	0	0.19048	1.85714
CHON	369.324	0.00305	22	43	3	1	0	0.13636	1.95455
CHON	370.174	0.00184	17	26	7	2	0	0.41176	1.52941
CHON	370.21	0.00291	18	30	6	2	0	0.33333	1.66667
CHON	371.158	0.0035	17	25	8	1	0	0.47059	1.47059
CHON	371.194	0.00378	18	29	7	1	0	0.38889	1.61111
CHON	371.231	0.00376	19	33	6	1	0	0.31579	1.73684
CHON	371.267	0.00232	20	37	5	1	0	0.25	1.85
CHON	372.153	0.00207	16	24	8	2	0	0.5	1.5
CHON	372.189	0.00216	17	28	7	2	0	0.41176	1.64706
CHON	372.226	0.02002	18	32	6	2	0	0.33333	1.77778
CHON	372.262	0.00466	19	36	5	2	0	0.26316	1.89474
CHON	373.153	0.00481	20	23	6	1	0	0.3	1.15
CHON	373.173	0.00208	17	27	8	1	0	0.47059	1.58824
CHON	373.189	0.00344	21	27	5	1	0	0.2381	1.28571
CHON	373.21	0.00509	18	31	7	1	0	0.38889	1.72222
CHON	373.246	0.00577	19	35	6	1	0	0.31579	1.84211
CHON	373.283	0.0018	20	39	5	1	0	0.25	1.95
CHON	375.168	0.00184	20	25	6	1	0	0.3	1.25
CHON	375.205	0.00314	21	29	5	1	0	0.2381	1.38095
CHON	375.226	0.00633	18	33	7	1	0	0.38889	1.83333
CHON	375.241	0.00205	22	33	4	1	0	0.18182	1.5
CHON	375.262	0.00551	19	37	6	1	0	0.31579	1.94737
CHON	377.148	0.00223	19	23	7	1	0	0.36842	1.21053
CHON	377.169	0.0025	16	27	9	1	0	0.5625	1.6875
CHON	377.184	0.00291	20	27	6	1	0	0.3	1.35
CHON	377.221	0.00365	21	31	5	1	0	0.2381	1.47619
CHON	377.241	0.0038	18	35	7	1	0	0.38889	1.94444
CHON	377.257	0.00198	22	35	4	1	0	0.18182	1.59091
CHON	378.179	0.00175	19	26	6	2	0	0.31579	1.36842
CHON	379.199	0.00288	20	29	6	1	0	0.3	1.45
CHON	379.236	0.00256	21	33	5	1	0	0.2381	1.57143
CHON	379.272	0.00322	22	37	4	1	0	0.18182	1.68182
CHON	380.195	0.0025	19	28	6	2	0	0.31579	1.47368
CHON	380.231	0.00251	20	32	5	2	0	0.25	1.6
CHON	381.179	0.00364	19	27	7	1	0	0.36842	1.42105
CHON	381.215	0.00386	20	31	6	1	0	0.3	1.55
CHON	381.288	0.00292	22	39	4	1	0	0.18182	1.77273
CHON	382.174	0.00186	18	26	7	2	0	0.38889	1.44444
CHON	382.247	0.00278	20	34	5	2	0	0.25	1.7
CHON	383.079	0.00234	23	13	5	1	0	0.21739	0.56522
CHON	383.225	0.00253	27	29	1	1	0	0.03704	1.07407
CHON	383.231	0.00357	20	33	6	1	0	0.3	1.65
CHON	383.267	0.00186	21	37	5	1	0	0.2381	1.7619
CHON	384.153	0.00247	17	24	8	2	0	0.47059	1.41176
CHON	384.19	0.00185	18	28	7	2	0	0.38889	1.55556
CHON	384.262	0.00196	20	36	5	2	0	0.25	1.8
CHON	385.174	0.00469	18	27	8	1	0	0.44444	1.5
CHON	385.21	0.00393	19	31	7	1	0	0.36842	1.63158
CHON	385.246	0.00457	20	35	6	1	0	0.3	1.75
CHON	385.319	0.00237	22	43	4	1	0	0.18182	1.95455
CHON	386.242	0.00407	19	34	6	2	0	0.31579	1.78947
CHON	387.189	0.00305	18	29	8	1	0	0.44444	1.61111
CHON	387.204	0.00245	22	29	5	1	0	0.22727	1.31818
CHON	387.226	0.00706	19	33	7	1	0	0.36842	1.73684
CHON	387.262	0.00328	20	37	6	1	0	0.3	1.85
CHON	388.221	0.00241	18	32	7	2	0	0.38889	1.77778
CHON	389.184	0.00266	21	27	6	1	0	0.28571	1.28571
CHON	389.205	0.00295	18	31	8	1	0	0.44444	1.72222
CHON	389.22	0.00257	22	31	5	1	0	0.22727	1.40909
CHON	389.241	0.0037	19	35	7	1	0	0.36842	1.84211
CHON	390.064	0.00201	24	10	4	2	0	0.16667	0.41667
CHON	390.179	0.00192	20	26	6	2	0	0.3	1.3
CHON	390.31	0.00201	20	42	5	2	0	0.25	2.1
CHON	391.163	0.00295	20	25	7	1	0	0.35	1.25
CHON	391.2	0.00345	21	29	6	1	0	0.28571	1.38095
CHON	391.236	0.00248	22	33	5	1	0	0.22727	1.5
CHON	392.195	0.00344	20	28	6	2	0	0.3	1.4
CHON	393.164	0.00439	16	27	10	1	0	0.625	1.6875
CHON	393.179	0.00397	20	27	7	1	0	0.35	1.35
CHON	393.215	0.00365	21	31	6	1	0	0.28571	1.47619
CHON	393.251	0.00339	22	35	5	1	0	0.22727	1.59091
CHON	394.138	0.00192	18	22	8	2	0	0.44444	1.22222
CHON	394.21	0.00223	20	30	6	2	0	0.3	1.5
CHON	395.158	0.00224	19	25	8	1	0	0.42105	1.31579
CHON	395.195	0.0039	20	29	7	1	0	0.35	1.45
CHON	395.231	0.00374	21	33	6	1	0	0.28571	1.57143
CHON	395.267	0.00249	22	37	5	1	0	0.22727	1.68182
CHON	395.34	0.00228	24	45	3	1	0	0.125	1.875
CHON	396.153	0.00239	18	24	8	2	0	0.44444	1.33333
CHON	396.299	0.00298	22	40	4	2	0	0.18182	1.81818
CHON	397.137	0.00188	18	23	9	1	0	0.5	1.27778
CHON	397.21	0.00479	20	31	7	1	0	0.35	1.55
CHON	397.225	0.12831	24	31	4	1	0	0.16667	1.29167
CHON	397.247	0.00397	21	35	6	1	0	0.28571	1.66667
CHON	397.283	0.00256	22	39	5	1	0	0.22727	1.77273
CHON	398.242	0.00302	20	34	6	2	0	0.3	1.7
CHON	399.153	0.0034	18	25	9	1	0	0.5	1.38889
CHON	399.19	0.0032	19	29	8	1	0	0.42105	1.52632
CHON	399.204	0.00268	23	29	5	1	0	0.21739	1.26087
CHON	399.226	0.00399	20	33	7	1	0	0.35	1.65
CHON	399.241	0.00355	24	33	4	1	0	0.16667	1.375
CHON	399.262	0.00323	21	37	6	1	0	0.28571	1.7619
CHON	399.298	0.00323	22	41	5	1	0	0.22727	1.86364
CHON	400.185	0.0019	18	28	8	2	0	0.44444	1.55556
CHON	400.257	0.0045	20	36	6	2	0	0.3	1.8
CHON	401.184	0.00201	22	27	6	1	0	0.27273	1.22727
CHON	401.205	0.0032	19	31	8	1	0	0.42105	1.63158
CHON	401.241	0.00496	20	35	7	1	0	0.35	1.75
CHON	401.278	0.00203	21	39	6	1	0	0.28571	1.85714
CHON	401.314	0.00216	22	43	5	1	0	0.22727	1.95455
CHON	402.085	0.00195	22	14	6	2	0	0.27273	0.63636
CHON	402.237	0.00192	19	34	7	2	0	0.36842	1.78947
CHON	403.127	0.00222	20	21	8	1	0	0.4	1.05
CHON	403.163	0.00218	21	25	7	1	0	0.33333	1.19048
CHON	403.184	0.00391	18	29	9	1	0	0.5	1.61111
CHON	403.2	0.00242	22	29	6	1	0	0.27273	1.31818
CHON	403.221	0.00369	19	33	8	1	0	0.42105	1.73684
CHON	403.236	0.00421	23	33	5	1	0	0.21739	1.43478
CHON	403.257	0.00263	20	37	7	1	0	0.35	1.85
CHON	403.294	0.00197	21	41	6	1	0	0.28571	1.95238
CHON	404.216	0.00242	18	32	8	2	0	0.44444	1.77778
CHON	405.179	0.00211	21	27	7	1	0	0.33333	1.28571
CHON	405.215	0.00358	22	31	6	1	0	0.27273	1.40909
CHON	405.236	0.00194	19	35	8	1	0	0.42105	1.84211
CHON	405.252	0.00287	23	35	5	1	0	0.21739	1.52174
CHON	405.288	0.00283	24	39	4	1	0	0.16667	1.625
CHON	407.158	0.00205	20	25	8	1	0	0.4	1.25
CHON	407.194	0.00533	21	29	7	1	0	0.33333	1.38095
CHON	407.231	0.0028	22	33	6	1	0	0.27273	1.5
CHON	407.267	0.00344	23	37	5	1	0	0.21739	1.6087
CHON	408.19	0.00266	20	28	7	2	0	0.35	1.4
CHON	408.226	0.00183	21	32	6	2	0	0.28571	1.52381
CHON	408.299	0.00214	23	40	4	2	0	0.17391	1.73913
CHON	409.21	0.00308	21	31	7	1	0	0.33333	1.47619
CHON	409.246	0.00323	22	35	6	1	0	0.27273	1.59091
CHON	410.205	0.00238	20	30	7	2	0	0.35	1.5
CHON	410.242	0.00272	21	34	6	2	0	0.28571	1.61905
CHON	411.189	0.00263	20	29	8	1	0	0.4	1.45
CHON	411.226	0.00432	21	33	7	1	0	0.33333	1.57143
CHON	411.262	0.00268	22	37	6	1	0	0.27273	1.68182
CHON	412.184	0.00228	19	28	8	2	0	0.42105	1.47368
CHON	412.221	0.00214	20	32	7	2	0	0.35	1.6
CHON	412.242	0.00202	17	36	9	2	0	0.52941	2.11765
CHON	413.169	0.0028	19	27	9	1	0	0.47368	1.42105
CHON	413.184	0.00206	23	27	6	1	0	0.26087	1.17391
CHON	413.22	0.00279	24	31	5	1	0	0.20833	1.29167
CHON	413.236	0.00263	28	31	2	1	0	0.07143	1.10714
CHON	413.242	0.00463	21	35	7	1	0	0.33333	1.66667
CHON	413.278	0.0021	22	39	6	1	0	0.27273	1.77273
CHON	414.201	0.00199	19	30	8	2	0	0.42105	1.57895
CHON	414.273	0.00265	21	38	6	2	0	0.28571	1.80952
CHON	415.185	0.00225	19	29	9	1	0	0.47368	1.52632
CHON	415.199	0.00254	23	29	6	1	0	0.26087	1.26087
CHON	415.257	0.00433	21	37	7	1	0	0.33333	1.7619
CHON	415.272	0.00217	25	37	4	1	0	0.16	1.48
CHON	416.122	0.00217	20	20	8	2	0	0.4	1
CHON	416.216	0.00267	19	32	8	2	0	0.42105	1.68421
CHON	417.178	0.0029	22	27	7	1	0	0.31818	1.22727
CHON	417.215	0.00238	23	31	6	1	0	0.26087	1.34783
CHON	417.237	0.00271	20	35	8	1	0	0.4	1.75
CHON	417.252	0.00308	24	35	5	1	0	0.20833	1.45833
CHON	417.272	0.00344	21	39	7	1	0	0.33333	1.85714
CHON	418.117	0.0019	23	18	6	2	0	0.26087	0.78261
CHON	418.174	0.00219	21	26	7	2	0	0.33333	1.2381
CHON	419.116	0.00194	27	17	4	1	0	0.14815	0.62963
CHON	419.158	0.0028	21	25	8	1	0	0.38095	1.19048
CHON	419.195	0.00328	22	29	7	1	0	0.31818	1.31818
CHON	419.231	0.00325	23	33	6	1	0	0.26087	1.43478
CHON	419.267	0.00243	24	37	5	1	0	0.20833	1.54167
CHON	420.211	0.00219	18	32	9	2	0	0.5	1.77778
CHON	420.299	0.0019	24	40	4	2	0	0.16667	1.66667
CHON	421.174	0.00377	21	27	8	1	0	0.38095	1.28571
CHON	421.21	0.00301	22	31	7	1	0	0.31818	1.40909
CHON	421.246	0.00289	23	35	6	1	0	0.26087	1.52174
CHON	422.132	0.00203	19	22	9	2	0	0.47368	1.15789
CHON	422.205	0.00212	21	30	7	2	0	0.33333	1.42857
CHON	423.153	0.00233	20	25	9	1	0	0.45	1.25
CHON	423.189	0.00451	21	29	8	1	0	0.38095	1.38095
CHON	423.226	0.00415	22	33	7	1	0	0.31818	1.5
CHON	423.262	0.0034	23	37	6	1	0	0.26087	1.6087
CHON	424.221	0.0023	21	32	7	2	0	0.33333	1.52381
CHON	424.257	0.00258	22	36	6	2	0	0.27273	1.63636
CHON	425.169	0.00246	20	27	9	1	0	0.45	1.35
CHON	425.205	0.00345	21	31	8	1	0	0.38095	1.47619
CHON	425.241	0.00515	22	35	7	1	0	0.31818	1.59091
CHON	425.351	0.00372	25	47	4	1	0	0.16	1.88
CHON	426.2	0.00193	20	30	8	2	0	0.4	1.5
CHON	426.237	0.00216	21	34	7	2	0	0.33333	1.61905
CHON	427.184	0.00278	20	29	9	1	0	0.45	1.45
CHON	427.221	0.00496	21	33	8	1	0	0.38095	1.57143
CHON	427.235	0.00258	25	33	5	1	0	0.2	1.32
CHON	427.257	0.00382	22	37	7	1	0	0.31818	1.68182
CHON	427.272	0.00204	26	37	4	1	0	0.15385	1.42308
CHON	428.216	0.00221	20	32	8	2	0	0.4	1.6
CHON	428.237	0.00233	17	36	10	2	0	0.58824	2.11765
CHON	428.252	0.00256	21	36	7	2	0	0.33333	1.71429
CHON	429.2	0.00291	20	31	9	1	0	0.45	1.55
CHON	429.215	0.00657	24	31	6	1	0	0.25	1.29167
CHON	429.236	0.00417	21	35	8	1	0	0.38095	1.66667
CHON	429.252	0.00238	25	35	5	1	0	0.2	1.4
CHON	429.273	0.00477	22	39	7	1	0	0.31818	1.77273
CHON	429.288	0.00293	26	39	4	1	0	0.15385	1.5
CHON	430.232	0.00212	20	34	8	2	0	0.4	1.7
CHON	430.268	0.00194	21	38	7	2	0	0.33333	1.80952
CHON	431.122	0.0021	21	21	9	1	0	0.42857	1
CHON	431.158	0.00192	22	25	8	1	0	0.36364	1.13636
CHON	431.231	0.00353	24	33	6	1	0	0.25	1.375
CHON	431.252	0.00646	21	37	8	1	0	0.38095	1.7619
CHON	431.267	0.00243	25	37	5	1	0	0.2	1.48
CHON	431.289	0.00229	22	41	7	1	0	0.31818	1.86364
CHON	433.174	0.00232	22	27	8	1	0	0.36364	1.22727
CHON	433.246	0.0029	24	35	6	1	0	0.25	1.45833
CHON	433.267	0.00498	21	39	8	1	0	0.38095	1.85714
CHON	433.283	0.00586	25	39	5	1	0	0.2	1.56
CHON	433.304	0.00225	22	43	7	1	0	0.31818	1.95455
CHON	434.242	0.00242	23	34	6	2	0	0.26087	1.47826
CHON	435.19	0.00382	22	29	8	1	0	0.36364	1.31818
CHON	435.226	0.00347	23	33	7	1	0	0.30435	1.43478
CHON	435.298	0.00235	25	41	5	1	0	0.2	1.64
CHON	436.258	0.00228	23	36	6	2	0	0.26087	1.56522
CHON	437.205	0.00505	22	31	8	1	0	0.36364	1.40909
CHON	437.241	0.00444	23	35	7	1	0	0.30435	1.52174
CHON	438.237	0.00337	22	34	7	2	0	0.31818	1.54545
CHON	438.346	0.00226	25	46	4	2	0	0.16	1.84
CHON	439.184	0.00607	21	29	9	1	0	0.42857	1.38095
CHON	439.221	0.00417	22	33	8	1	0	0.36364	1.5
CHON	440.216	0.00284	21	32	8	2	0	0.38095	1.52381
CHON	441.2	0.00273	21	31	9	1	0	0.42857	1.47619
CHON	441.236	0.0033	22	35	8	1	0	0.36364	1.59091
CHON	441.267	0.00256	30	35	2	1	0	0.06667	1.16667
CHON	441.273	0.00305	23	39	7	1	0	0.30435	1.69565
CHON	442.195	0.00197	20	30	9	2	0	0.45	1.5
CHON	443.216	0.00403	21	33	9	1	0	0.42857	1.57143
CHON	443.231	0.0038	25	33	6	1	0	0.24	1.32
CHON	443.252	0.0041	22	37	8	1	0	0.36364	1.68182
CHON	443.267	0.00262	26	37	5	1	0	0.19231	1.42308
CHON	443.288	0.00241	23	41	7	1	0	0.30435	1.78261
CHON	443.303	0.00325	27	41	4	1	0	0.14815	1.51852
CHON	444.096	0.00211	24	16	7	2	0	0.29167	0.66667
CHON	444.248	0.00258	21	36	8	2	0	0.38095	1.71429
CHON	445.173	0.00305	23	27	8	1	0	0.34783	1.17391
CHON	445.21	0.00251	24	31	7	1	0	0.29167	1.29167
CHON	445.246	0.00219	25	35	6	1	0	0.24	1.4
CHON	445.267	0.00251	22	39	8	1	0	0.36364	1.77273
CHON	445.283	0.00302	26	39	5	1	0	0.19231	1.5
CHON	446.126	0.00199	28	18	4	2	0	0.14286	0.64286
CHON	447.189	0.00261	23	29	8	1	0	0.34783	1.26087
CHON	447.226	0.00641	24	33	7	1	0	0.29167	1.375
CHON	447.247	0.003	21	37	9	1	0	0.42857	1.7619
CHON	447.262	0.00308	25	37	6	1	0	0.24	1.48
CHON	447.298	0.00279	26	41	5	1	0	0.19231	1.57692
CHON	449.205	0.0036	23	31	8	1	0	0.34783	1.34783
CHON	449.242	0.00428	24	35	7	1	0	0.29167	1.45833
CHON	449.278	0.00276	25	39	6	1	0	0.24	1.56
CHON	449.314	0.00272	26	43	5	1	0	0.19231	1.65385
CHON	450.237	0.0029	23	34	7	2	0	0.30435	1.47826
CHON	451.184	0.00525	22	29	9	1	0	0.40909	1.31818
CHON	451.221	0.00313	23	33	8	1	0	0.34783	1.43478
CHON	451.257	0.00405	24	37	7	1	0	0.29167	1.54167
CHON	451.294	0.00235	25	41	6	1	0	0.24	1.64
CHON	453.164	0.00205	21	27	10	1	0	0.47619	1.28571
CHON	453.2	0.00255	22	31	9	1	0	0.40909	1.40909
CHON	453.236	0.00483	23	35	8	1	0	0.34783	1.52174
CHON	455.215	0.00369	22	33	9	1	0	0.40909	1.5
CHON	455.252	0.00353	23	37	8	1	0	0.34783	1.6087
CHON	455.289	0.00241	24	41	7	1	0	0.29167	1.70833
CHON	455.325	0.00201	25	45	6	1	0	0.24	1.8
CHON	457.231	0.00346	22	35	9	1	0	0.40909	1.59091
CHON	457.246	0.00246	26	35	6	1	0	0.23077	1.34615
CHON	457.267	0.00226	23	39	8	1	0	0.34783	1.69565
CHON	457.304	0.00236	24	43	7	1	0	0.29167	1.79167
CHON	457.319	0.00212	28	43	4	1	0	0.14286	1.53571
CHON	458.132	0.00212	22	22	9	2	0	0.40909	1
CHON	458.263	0.00258	22	38	8	2	0	0.36364	1.72727
CHON	459.189	0.00247	24	29	8	1	0	0.33333	1.20833
CHON	459.226	0.00254	25	33	7	1	0	0.28	1.32
CHON	459.262	0.00625	26	37	6	1	0	0.23077	1.42308
CHON	459.299	0.00205	27	41	5	1	0	0.18519	1.51852
CHON	460.242	0.00317	21	36	9	2	0	0.42857	1.71429
CHON	461.242	0.00282	25	35	7	1	0	0.28	1.4
CHON	461.278	0.00514	26	39	6	1	0	0.23077	1.5
CHON	461.314	0.00245	27	43	5	1	0	0.18519	1.59259
CHON	462.237	0.00223	24	34	7	2	0	0.29167	1.41667
CHON	463.184	0.00265	23	29	9	1	0	0.3913	1.26087
CHON	463.22	0.00276	24	33	8	1	0	0.33333	1.375
CHON	463.257	0.00296	25	37	7	1	0	0.28	1.48
CHON	463.294	0.00346	26	41	6	1	0	0.23077	1.57692
CHON	463.33	0.00222	27	45	5	1	0	0.18519	1.66667
CHON	464.252	0.00239	24	36	7	2	0	0.29167	1.5
CHON	465.2	0.00283	23	31	9	1	0	0.3913	1.34783
CHON	465.236	0.00379	24	35	8	1	0	0.33333	1.45833
CHON	466.268	0.00272	24	38	7	2	0	0.29167	1.58333
CHON	467.179	0.00295	22	29	10	1	0	0.45455	1.31818
CHON	467.215	0.00298	23	33	9	1	0	0.3913	1.43478
CHON	467.252	0.00415	24	37	8	1	0	0.33333	1.54167
CHON	467.319	0.00385	33	41	1	1	0	0.0303	1.24242
CHON	467.325	0.00263	26	45	6	1	0	0.23077	1.73077
CHON	467.361	0.00246	27	49	5	1	0	0.18519	1.81481
CHON	469.195	0.00278	22	31	10	1	0	0.45455	1.40909
CHON	469.231	0.00219	23	35	9	1	0	0.3913	1.52174
CHON	469.246	0.0035	27	35	6	1	0	0.22222	1.2963
CHON	469.268	0.00379	24	39	8	1	0	0.33333	1.625
CHON	471.21	0.00209	22	33	10	1	0	0.45455	1.5
CHON	471.246	0.00265	23	37	9	1	0	0.3913	1.6087
CHON	471.299	0.00235	28	41	5	1	0	0.17857	1.46429
CHON	471.319	0.00255	25	45	7	1	0	0.28	1.8
CHON	472.091	0.01152	25	16	8	2	0	0.32	0.64
CHON	473.168	0.0024	24	27	9	1	0	0.375	1.125
CHON	475.257	0.00391	26	37	7	1	0	0.26923	1.42308
CHON	475.293	0.02716	27	41	6	1	0	0.22222	1.51852
CHON	475.33	0.00216	28	45	5	1	0	0.17857	1.60714
CHON	476.216	0.00295	24	32	8	2	0	0.33333	1.33333
CHON	477.2	0.00246	24	31	9	1	0	0.375	1.29167
CHON	477.236	0.00438	25	35	8	1	0	0.32	1.4
CHON	477.273	0.00426	26	39	7	1	0	0.26923	1.5
CHON	477.309	0.0044	27	43	6	1	0	0.22222	1.59259
CHON	479.324	0.00439	27	45	6	1	0	0.22222	1.66667
CHON	481.231	0.0023	24	35	9	1	0	0.375	1.45833
CHON	483.284	0.00324	25	41	8	1	0	0.32	1.64
CHON	483.299	0.00212	29	41	5	1	0	0.17241	1.41379
CHON	483.356	0.00368	27	49	6	1	0	0.22222	1.81481
CHON	485.262	0.0033	24	39	9	1	0	0.375	1.625
CHON	485.299	0.00283	25	43	8	1	0	0.32	1.72
CHON	486.106	0.00208	26	18	8	2	0	0.30769	0.69231
CHON	486.258	0.00214	23	38	9	2	0	0.3913	1.65217
CHON	487.242	0.0021	23	37	10	1	0	0.43478	1.6087
CHON	487.257	0.00353	27	37	7	1	0	0.25926	1.37037
CHON	489.273	0.00278	27	39	7	1	0	0.25926	1.44444
CHON	490.231	0.0029	25	34	8	2	0	0.32	1.36
CHON	490.32	0.02206	31	42	3	2	0	0.09677	1.35484
CHON	491.252	0.00351	26	37	8	1	0	0.30769	1.42308
CHON	491.288	0.00531	27	41	7	1	0	0.25926	1.51852
CHON	492.247	0.00237	25	36	8	2	0	0.32	1.44
CHON	493.194	0.00228	24	31	10	1	0	0.41667	1.29167
CHON	493.231	0.00268	25	35	9	1	0	0.36	1.4
CHON	493.268	0.00251	26	39	8	1	0	0.30769	1.5
CHON	495.283	0.00412	26	41	8	1	0	0.30769	1.57692
CHON	496.279	0.00277	25	40	8	2	0	0.32	1.6
CHON	497.226	0.00279	24	35	10	1	0	0.41667	1.45833
CHON	497.299	0.00345	26	43	8	1	0	0.30769	1.65385
CHON	497.33	0.0051	34	43	2	1	0	0.05882	1.26471
CHON	497.335	0.00351	27	47	7	1	0	0.25926	1.74074
CHON	498.258	0.00278	24	38	9	2	0	0.375	1.58333
CHON	498.294	0.00238	25	42	8	2	0	0.32	1.68
CHON	499.178	0.00621	33	25	4	1	0	0.12121	0.75758
CHON	499.278	0.00211	25	41	9	1	0	0.36	1.64
CHON	499.351	0.00413	27	49	7	1	0	0.25926	1.81481
CHON	501.273	0.00255	28	39	7	1	0	0.25	1.39286
CHON	501.309	0.00267	29	43	6	1	0	0.2069	1.48276
CHON	503.246	0.00223	34	33	3	1	0	0.08824	0.97059
CHON	503.252	0.00307	27	37	8	1	0	0.2963	1.37037
CHON	503.273	0.0021	24	41	10	1	0	0.41667	1.70833
CHON	503.288	0.00265	28	41	7	1	0	0.25	1.46429
CHON	505.268	0.00299	27	39	8	1	0	0.2963	1.44444
CHON	505.304	0.00261	28	43	7	1	0	0.25	1.53571
CHON	507.211	0.00284	25	33	10	1	0	0.4	1.32
CHON	507.247	0.00294	26	37	9	1	0	0.34615	1.42308
CHON	507.283	0.00358	27	41	8	1	0	0.2963	1.51852
CHON	509.226	0.00315	25	35	10	1	0	0.4	1.4
CHON	509.263	0.00264	26	39	9	1	0	0.34615	1.5
CHON	510.258	0.00245	25	38	9	2	0	0.36	1.52
CHON	510.294	0.00246	26	42	8	2	0	0.30769	1.61538
CHON	511.242	0.0022	25	37	10	1	0	0.4	1.48
CHON	511.279	0.00265	26	41	9	1	0	0.34615	1.57692
CHON	511.293	0.00285	30	41	6	1	0	0.2	1.36667
CHON	515.252	0.0026	28	37	8	1	0	0.28571	1.32143
CHON	515.325	0.00241	30	45	6	1	0	0.2	1.5
CHON	515.346	0.00278	27	49	8	1	0	0.2963	1.81481
CHON	517.268	0.00274	28	39	8	1	0	0.28571	1.39286
CHON	519.32	0.00746	29	45	7	1	0	0.24138	1.55172
CHON	520.221	0.00289	29	32	7	2	0	0.24138	1.10345
CHON	520.278	0.00264	27	40	8	2	0	0.2963	1.48148
CHON	521.299	0.00259	28	43	8	1	0	0.28571	1.53571
CHON	522.294	0.00253	27	42	8	2	0	0.2963	1.55556
CHON	523.241	0.00258	26	37	10	1	0	0.38462	1.42308
CHON	523.315	0.00352	28	45	8	1	0	0.28571	1.60714
CHON	525.294	0.00261	27	43	9	1	0	0.33333	1.59259
CHON	527.273	0.00226	26	41	10	1	0	0.38462	1.57692
CHON	527.288	0.0022	30	41	7	1	0	0.23333	1.36667
CHON	527.309	0.00292	27	45	9	1	0	0.33333	1.66667
CHON	527.34	0.00221	35	45	3	1	0	0.08571	1.28571
CHON	527.346	0.0029	28	49	8	1	0	0.28571	1.75
CHON	529.267	0.00356	29	39	8	1	0	0.27586	1.34483
CHON	529.341	0.00352	31	47	6	1	0	0.19355	1.51613
CHON	530.284	0.00232	25	42	10	2	0	0.4	1.68
CHON	530.299	0.0033	29	42	7	2	0	0.24138	1.44828
CHON	531.247	0.00272	28	37	9	1	0	0.32143	1.32143
CHON	532.33	0.00363	33	44	4	2	0	0.12121	1.33333
CHON	533.263	0.00273	28	39	9	1	0	0.32143	1.39286
CHON	533.335	0.00271	30	47	7	1	0	0.23333	1.56667
CHON	534.236	0.00921	30	34	7	2	0	0.23333	1.13333
CHON	535.278	0.00341	28	41	9	1	0	0.32143	1.46429
CHON	535.314	0.00361	29	45	8	1	0	0.27586	1.55172
CHON	539.346	0.0025	29	49	8	1	0	0.27586	1.68966
CHON	540.305	0.00245	27	44	9	2	0	0.33333	1.62963
CHON	541.289	0.00229	27	43	10	1	0	0.37037	1.59259
CHON	543.283	0.00267	30	41	8	1	0	0.26667	1.36667
CHON	545.299	0.00243	30	43	8	1	0	0.26667	1.43333
CHON	548.252	0.00727	31	36	7	2	0	0.22581	1.16129
CHON	549.294	0.00297	29	43	9	1	0	0.31034	1.48276
CHON	553.289	0.0023	28	43	10	1	0	0.35714	1.53571
CHON	553.304	0.00242	32	43	7	1	0	0.21875	1.34375
CHON	555.305	0.0025	28	45	10	1	0	0.35714	1.60714
CHON	560.346	0.0023	31	48	7	2	0	0.22581	1.54839
CHON	562.268	0.0652	32	38	7	2	0	0.21875	1.1875
CHON	569.32	0.00285	29	47	10	1	0	0.34483	1.62069
CHON	573.397	0.00244	41	51	1	1	0	0.02439	1.2439
CHON	574.341	0.00332	35	46	5	2	0	0.14286	1.31429
CHON	576.283	0.01652	33	40	7	2	0	0.21212	1.21212
CHON	576.305	0.00234	30	44	9	2	0	0.3	1.46667
CHON	587.309	0.00289	32	45	9	1	0	0.28125	1.40625
CHON	590.299	0.11337	34	42	7	2	0	0.20588	1.23529
CHON	647.345	0.00309	38	49	8	1	0	0.21053	1.28947
CHON	672.275	0.01905	30	44	15	2	0	0.5	1.46667
CHON	674.998	0.00347	26	13	21	1	0	0.80769	0.5
CHON	698.611	0.00336	48	78	1	2	0	0.02083	1.625
CHON	728.622	0.00297	49	80	2	2	0	0.04082	1.63265
CHON	758.633	0.00293	50	82	3	2	0	0.06	1.64
CHON	769.544	0.00349	53	71	3	1	0	0.0566	1.33962
CHON	785.539	0.00295	53	71	4	1	0	0.07547	1.33962
CHON	801.533	0.00285	53	71	5	1	0	0.09434	1.33962
CHONS	223.051	0.00148	7	13	5	1	1	0.71429	1.85714
CHONS	232.978	0.00145	10	3	4	1	1	0.4	0.3
CHONS	233.051	0.00188	12	11	2	1	1	0.16667	0.91667
CHONS	237.067	0.00145	8	15	5	1	1	0.625	1.875
CHONS	239.025	0.00171	10	9	4	1	1	0.4	0.9
CHONS	240	0.00142	12	4	2	2	1	0.16667	0.33333
CHONS	246.083	0.0014	13	14	1	2	1	0.07692	1.07692
CHONS	246.177	0.00155	12	26	1	2	1	0.08333	2.16667
CHONS	248.192	0.00144	12	28	1	2	1	0.08333	2.33333
CHONS	251.083	0.00839	9	17	5	1	1	0.55556	1.88889
CHONS	253.041	0.00183	11	11	4	1	1	0.36364	1
CHONS	265.098	0.00165	10	19	5	1	1	0.5	1.9
CHONS	267.02	0.00149	11	9	5	1	1	0.45455	0.81818
CHONS	267.056	0.00166	12	13	4	1	1	0.33333	1.08333
CHONS	276.187	0.00162	13	28	2	2	1	0.15385	2.15385
CHONS	283.145	0.00193	11	25	5	1	1	0.45455	2.27273
CHONS	293.072	0.00193	14	15	4	1	1	0.28571	1.07143
CHONS	294.01	0.00159	15	6	3	2	1	0.2	0.4
CHONS	295.145	0.00292	12	25	5	1	1	0.41667	2.08333
CHONS	296.026	0.00167	15	8	3	2	1	0.2	0.53333
CHONS	298.041	0.00189	15	10	3	2	1	0.2	0.66667
CHONS	300.135	0.00204	10	24	6	2	1	0.6	2.4
CHONS	307.145	0.0049	13	25	5	1	1	0.38462	1.92308
CHONS	313.041	0.00163	16	11	4	1	1	0.25	0.6875
CHONS	320.083	0.00185	15	16	4	2	1	0.26667	1.06667
CHONS	321.089	0.00165	12	19	7	1	1	0.58333	1.58333
CHONS	323.14	0.00233	13	25	6	1	1	0.46154	1.92308
CHONS	325.156	0.00177	13	27	6	1	1	0.46154	2.07692
CHONS	328.03	0.00176	19	8	2	2	1	0.10526	0.42105
CHONS	328.13	0.00224	11	24	7	2	1	0.63636	2.18182
CHONS	333.067	0.0019	16	15	5	1	1	0.3125	0.9375
CHONS	339.135	0.00248	13	25	7	1	1	0.53846	1.92308
CHONS	340.052	0.00184	17	12	4	2	1	0.23529	0.70588
CHONS	344.068	0.00209	13	16	7	2	1	0.53846	1.23077
CHONS	348.036	0.00231	22	8	1	2	1	0.04545	0.36364
CHONS	348.099	0.00167	13	20	7	2	1	0.53846	1.53846
CHONS	352.131	0.00253	13	24	7	2	1	0.53846	1.84615
CHONS	353.145	0.02254	21	23	2	1	1	0.09524	1.09524
CHONS	361.062	0.00171	17	15	6	1	1	0.35294	0.88235
CHONS	361.229	0.00219	18	35	4	1	1	0.22222	1.94444
CHONS	365.187	0.00188	16	31	6	1	1	0.375	1.9375
CHONS	367.166	0.00169	15	29	7	1	1	0.46667	1.93333
CHONS	373.135	0.00354	20	23	4	1	1	0.2	1.15
CHONS	373.192	0.00267	18	31	5	1	1	0.27778	1.72222
CHONS	375.208	0.00546	18	33	5	1	1	0.27778	1.83333
CHONS	377.187	0.00174	17	31	6	1	1	0.35294	1.82353
CHONS	377.224	0.03511	18	35	5	1	1	0.27778	1.94444
CHONS	378.047	0.02726	23	10	2	2	1	0.08696	0.43478
CHONS	379.239	0.01193	18	37	5	1	1	0.27778	2.05556
CHONS	387.15	0.00277	21	25	4	1	1	0.19048	1.19048
CHONS	387.172	0.00297	18	29	6	1	1	0.33333	1.61111
CHONS	389.057	0.00181	18	15	7	1	1	0.38889	0.83333
CHONS	389.187	0.00801	18	31	6	1	1	0.33333	1.72222
CHONS	391.203	0.01541	18	33	6	1	1	0.33333	1.83333
CHONS	393.219	0.04247	18	35	6	1	1	0.33333	1.94444
CHONS	394.042	0.00191	23	10	3	2	1	0.13043	0.43478
CHONS	395.234	0.01805	18	37	6	1	1	0.33333	2.05556
CHONS	405.182	0.0066	18	31	7	1	1	0.38889	1.72222
CHONS	406.078	0.01488	25	14	2	2	1	0.08	0.56
CHONS	407.198	0.01057	18	33	7	1	1	0.38889	1.83333
CHONS	409.213	0.02494	18	35	7	1	1	0.38889	1.94444
CHONS	409.25	0.01245	19	39	6	1	1	0.31579	2.05263
CHONS	411.229	0.01272	18	37	7	1	1	0.38889	2.05556
CHONS	417.146	0.00205	18	27	8	1	1	0.44444	1.5
CHONS	420.193	0.01014	18	32	7	2	1	0.38889	1.77778
CHONS	421.177	0.00306	18	31	8	1	1	0.44444	1.72222
CHONS	422.209	0.00262	18	34	7	2	1	0.38889	1.88889
CHONS	423.265	0.00473	20	41	6	1	1	0.3	2.05
CHONS	424.224	0.00288	18	36	7	2	1	0.38889	2
CHONS	425.208	0.00575	18	35	8	1	1	0.44444	1.94444
[truncated: 513 more rows]

## Sheet: Table A3 - lignite
Type	M, Da	r	C	H	O	N	S	O/C	H/C
CHO	212.032	0.00346	9	8	6	0	0	0.66667	0.88889
CHO	214.027	0.00486	12	6	4	0	0	0.33333	0.5
CHO	216.042	0.00405	12	8	4	0	0	0.33333	0.66667
CHO	216.079	0.0042	13	12	3	0	0	0.23077	0.92308
CHO	218.058	0.00517	12	10	4	0	0	0.33333	0.83333
CHO	220.037	0.00423	11	8	5	0	0	0.45455	0.72727
CHO	222.053	0.00484	11	10	5	0	0	0.45455	0.90909
CHO	222.068	0.00414	15	10	2	0	0	0.13333	0.66667
CHO	222.089	0.00608	12	14	4	0	0	0.33333	1.16667
CHO	228.006	0.00361	12	4	5	0	0	0.41667	0.33333
CHO	228.042	0.00398	13	8	4	0	0	0.30769	0.61538
CHO	228.209	0.00763	14	28	2	0	0	0.14286	2
CHO	230.094	0.00497	14	14	3	0	0	0.21429	1
CHO	234.053	0.00534	12	10	5	0	0	0.41667	0.83333
CHO	234.089	0.00518	13	14	4	0	0	0.30769	1.07692
CHO	236.032	0.00632	11	8	6	0	0	0.54545	0.72727
CHO	236.068	0.00914	12	12	5	0	0	0.41667	1
CHO	236.141	0.00376	14	20	3	0	0	0.21429	1.42857
CHO	238.011	0.00402	10	6	7	0	0	0.7	0.6
CHO	238.048	0.00768	11	10	6	0	0	0.54545	0.90909
CHO	238.063	0.00453	15	10	3	0	0	0.2	0.66667
CHO	238.084	0.00675	12	14	5	0	0	0.41667	1.16667
CHO	240.027	0.00504	10	8	7	0	0	0.7	0.8
CHO	240.063	0.01279	11	12	6	0	0	0.54545	1.09091
CHO	240.136	0.00396	13	20	4	0	0	0.30769	1.53846
CHO	240.209	0.00367	15	28	2	0	0	0.13333	1.86667
CHO	242.058	0.00677	14	10	4	0	0	0.28571	0.71429
CHO	242.079	0.00891	11	14	6	0	0	0.54545	1.27273
CHO	242.225	0.02705	15	30	2	0	0	0.13333	2
CHO	244.001	0.00527	12	4	6	0	0	0.5	0.33333
CHO	244.037	0.00588	13	8	5	0	0	0.38462	0.61538
CHO	244.131	0.00889	12	20	5	0	0	0.41667	1.66667
CHO	244.204	0.00502	14	28	3	0	0	0.21429	2
CHO	246.017	0.00492	12	6	6	0	0	0.5	0.5
CHO	246.053	0.00971	13	10	5	0	0	0.38462	0.76923
CHO	246.089	0.0048	14	14	4	0	0	0.28571	1
CHO	246.11	0.00425	11	18	6	0	0	0.54545	1.63636
CHO	246.147	0.00734	12	22	5	0	0	0.41667	1.83333
CHO	248.032	0.00944	12	8	6	0	0	0.5	0.66667
CHO	248.068	0.00909	13	12	5	0	0	0.38462	0.92308
CHO	248.105	0.0056	14	16	4	0	0	0.28571	1.14286
CHO	248.126	0.01023	11	20	6	0	0	0.54545	1.81818
CHO	250.011	0.0064	11	6	7	0	0	0.63636	0.54545
CHO	250.048	0.01185	12	10	6	0	0	0.5	0.83333
CHO	250.084	0.00779	13	14	5	0	0	0.38462	1.07692
CHO	250.12	0.00385	14	18	4	0	0	0.28571	1.28571
CHO	250.157	0.00437	15	22	3	0	0	0.2	1.46667
CHO	252.027	0.00828	11	8	7	0	0	0.63636	0.72727
CHO	252.063	0.01328	12	12	6	0	0	0.5	1
CHO	252.1	0.00789	13	16	5	0	0	0.38462	1.23077
CHO	252.136	0.00509	14	20	4	0	0	0.28571	1.42857
CHO	254.043	0.01157	11	10	7	0	0	0.63636	0.90909
CHO	254.058	0.00817	15	10	4	0	0	0.26667	0.66667
CHO	254.079	0.01436	12	14	6	0	0	0.5	1.16667
CHO	254.115	0.00874	13	18	5	0	0	0.38462	1.38462
CHO	254.152	0.01247	14	22	4	0	0	0.28571	1.57143
CHO	254.225	0.05465	16	30	2	0	0	0.125	1.875
CHO	256.037	0.00549	14	8	5	0	0	0.35714	0.57143
CHO	256.058	0.01136	11	12	7	0	0	0.63636	1.09091
CHO	256.074	0.0076	15	12	4	0	0	0.26667	0.8
CHO	256.095	0.01236	12	16	6	0	0	0.5	1.33333
CHO	256.131	0.00495	13	20	5	0	0	0.38462	1.53846
CHO	256.167	0.0036	14	24	4	0	0	0.28571	1.71429
CHO	256.204	0.00652	15	28	3	0	0	0.2	1.86667
CHO	256.24	0.82022	16	32	2	0	0	0.125	2
CHO	258.016	0.00417	13	6	6	0	0	0.46154	0.46154
CHO	258.053	0.00993	14	10	5	0	0	0.35714	0.71429
CHO	258.11	0.00633	12	18	6	0	0	0.5	1.5
CHO	258.147	0.00558	13	22	5	0	0	0.38462	1.69231
CHO	258.183	0.00444	14	26	4	0	0	0.28571	1.85714
CHO	258.219	0.00509	15	30	3	0	0	0.2	2
CHO	260.032	0.01125	13	8	6	0	0	0.46154	0.61538
CHO	260.068	0.01154	14	12	5	0	0	0.35714	0.85714
CHO	260.09	0.00432	11	16	7	0	0	0.63636	1.45455
CHO	260.105	0.00499	15	16	4	0	0	0.26667	1.06667
CHO	260.126	0.00665	12	20	6	0	0	0.5	1.66667
CHO	260.141	0.00419	16	20	3	0	0	0.1875	1.25
CHO	262.011	0.00388	12	6	7	0	0	0.58333	0.5
CHO	262.048	0.01629	13	10	6	0	0	0.46154	0.76923
CHO	262.084	0.01225	14	14	5	0	0	0.35714	1
CHO	262.12	0.00481	15	18	4	0	0	0.26667	1.2
CHO	262.142	0.02376	12	22	6	0	0	0.5	1.83333
CHO	262.157	0.0043	16	22	3	0	0	0.1875	1.375
CHO	264.027	0.01164	12	8	7	0	0	0.58333	0.66667
CHO	264.063	0.0148	13	12	6	0	0	0.46154	0.92308
CHO	264.079	0.00415	17	12	3	0	0	0.17647	0.70588
CHO	264.1	0.00678	14	16	5	0	0	0.35714	1.14286
CHO	266.006	0.00657	11	6	8	0	0	0.72727	0.54545
CHO	266.043	0.01574	12	10	7	0	0	0.58333	0.83333
CHO	266.058	0.00721	16	10	4	0	0	0.25	0.625
CHO	266.079	0.0184	13	14	6	0	0	0.46154	1.07692
CHO	266.115	0.00718	14	18	5	0	0	0.35714	1.28571
CHO	266.152	0.00444	15	22	4	0	0	0.26667	1.46667
CHO	266.188	0.00457	16	26	3	0	0	0.1875	1.625
CHO	268.022	0.007	11	8	8	0	0	0.72727	0.72727
CHO	268.058	0.01317	12	12	7	0	0	0.58333	1
CHO	268.074	0.00773	16	12	4	0	0	0.25	0.75
CHO	268.095	0.01026	13	16	6	0	0	0.46154	1.23077
CHO	268.131	0.00576	14	20	5	0	0	0.35714	1.42857
CHO	268.167	0.00376	15	24	4	0	0	0.26667	1.6
CHO	268.204	0.00725	16	28	3	0	0	0.1875	1.75
CHO	268.24	0.01342	17	32	2	0	0	0.11765	1.88235
CHO	270.053	0.01422	15	10	5	0	0	0.33333	0.66667
CHO	270.074	0.01824	12	14	7	0	0	0.58333	1.16667
CHO	270.089	0.00526	16	14	4	0	0	0.25	0.875
CHO	270.11	0.00602	13	18	6	0	0	0.46154	1.38462
CHO	270.147	0.0085	14	22	5	0	0	0.35714	1.57143
CHO	270.183	0.00566	15	26	4	0	0	0.26667	1.73333
CHO	270.219	0.02073	16	30	3	0	0	0.1875	1.875
CHO	270.256	0.02538	17	34	2	0	0	0.11765	2
CHO	272.032	0.01399	14	8	6	0	0	0.42857	0.57143
CHO	272.053	0.00494	11	12	8	0	0	0.72727	1.09091
CHO	272.068	0.01163	15	12	5	0	0	0.33333	0.8
CHO	272.09	0.00802	12	16	7	0	0	0.58333	1.33333
CHO	272.105	0.00618	16	16	4	0	0	0.25	1
CHO	272.126	0.00964	13	20	6	0	0	0.46154	1.53846
CHO	272.141	0.00445	17	20	3	0	0	0.17647	1.17647
CHO	272.162	0.00951	14	24	5	0	0	0.35714	1.71429
CHO	272.199	0.00811	15	28	4	0	0	0.26667	1.86667
CHO	272.235	0.01353	16	32	3	0	0	0.1875	2
CHO	274.011	0.00566	13	6	7	0	0	0.53846	0.46154
CHO	274.048	0.02069	14	10	6	0	0	0.42857	0.71429
CHO	274.084	0.01675	15	14	5	0	0	0.33333	0.93333
CHO	274.121	0.00588	16	18	4	0	0	0.25	1.125
CHO	274.142	0.00856	13	22	6	0	0	0.46154	1.69231
CHO	274.178	0.01157	14	26	5	0	0	0.35714	1.85714
CHO	276.027	0.01534	13	8	7	0	0	0.53846	0.61538
CHO	276.063	0.0183	14	12	6	0	0	0.42857	0.85714
CHO	276.1	0.0102	15	16	5	0	0	0.33333	1.06667
CHO	276.121	0.00742	12	20	7	0	0	0.58333	1.66667
CHO	276.157	0.00397	13	24	6	0	0	0.46154	1.84615
CHO	276.173	0.00375	17	24	3	0	0	0.17647	1.41176
CHO	278.043	0.01688	13	10	7	0	0	0.53846	0.76923
CHO	278.079	0.01818	14	14	6	0	0	0.42857	1
CHO	278.115	0.0064	15	18	5	0	0	0.33333	1.2
CHO	278.152	0.01132	16	22	4	0	0	0.25	1.375
CHO	278.188	0.00545	17	26	3	0	0	0.17647	1.52941
CHO	280.022	0.00862	12	8	8	0	0	0.66667	0.66667
CHO	280.058	0.02199	13	12	7	0	0	0.53846	0.92308
CHO	280.073	0.00489	17	12	4	0	0	0.23529	0.70588
CHO	280.095	0.01424	14	16	6	0	0	0.42857	1.14286
CHO	280.131	0.00749	15	20	5	0	0	0.33333	1.33333
CHO	280.167	0.0056	16	24	4	0	0	0.25	1.5
CHO	280.204	0.00391	17	28	3	0	0	0.17647	1.64706
CHO	280.24	0.02166	18	32	2	0	0	0.11111	1.77778
CHO	282.038	0.0101	12	10	8	0	0	0.66667	0.83333
CHO	282.053	0.00832	16	10	5	0	0	0.3125	0.625
CHO	282.074	0.01919	13	14	7	0	0	0.53846	1.07692
CHO	282.089	0.0077	17	14	4	0	0	0.23529	0.82353
CHO	282.11	0.01209	14	18	6	0	0	0.42857	1.28571
CHO	282.126	0.00378	18	18	3	0	0	0.16667	1
CHO	282.147	0.00647	15	22	5	0	0	0.33333	1.46667
CHO	282.183	0.00691	16	26	4	0	0	0.25	1.625
CHO	282.22	0.00715	17	30	3	0	0	0.17647	1.76471
CHO	282.256	0.06435	18	34	2	0	0	0.11111	1.88889
CHO	284.032	0.01021	15	8	6	0	0	0.4	0.53333
CHO	284.053	0.00758	12	12	8	0	0	0.66667	1
CHO	284.068	0.01216	16	12	5	0	0	0.3125	0.75
CHO	284.09	0.0115	13	16	7	0	0	0.53846	1.23077
CHO	284.105	0.00785	17	16	4	0	0	0.23529	0.94118
CHO	284.126	0.00532	14	20	6	0	0	0.42857	1.42857
CHO	284.162	0.00879	15	24	5	0	0	0.33333	1.6
CHO	284.199	0.00679	16	28	4	0	0	0.25	1.75
CHO	284.235	0.00577	17	32	3	0	0	0.17647	1.88235
CHO	284.271	1	18	36	2	0	0	0.11111	2
CHO	286.011	0.00543	14	6	7	0	0	0.5	0.42857
CHO	286.048	0.01758	15	10	6	0	0	0.4	0.66667
CHO	286.069	0.00894	12	14	8	0	0	0.66667	1.16667
CHO	286.084	0.01574	16	14	5	0	0	0.3125	0.875
CHO	286.105	0.00611	13	18	7	0	0	0.53846	1.38462
CHO	286.121	0.00663	17	18	4	0	0	0.23529	1.05882
CHO	286.142	0.00777	14	22	6	0	0	0.42857	1.57143
CHO	286.157	0.00405	18	22	3	0	0	0.16667	1.22222
CHO	286.178	0.00698	15	26	5	0	0	0.33333	1.73333
CHO	286.214	0.02496	16	30	4	0	0	0.25	1.875
CHO	286.251	0.00378	17	34	3	0	0	0.17647	2
CHO	288.027	0.01789	14	8	7	0	0	0.5	0.57143
CHO	288.063	0.02705	15	12	6	0	0	0.4	0.8
CHO	288.1	0.01423	16	16	5	0	0	0.3125	1
CHO	288.121	0.0044	13	20	7	0	0	0.53846	1.53846
CHO	288.136	0.00639	17	20	4	0	0	0.23529	1.17647
CHO	288.157	0.00725	14	24	6	0	0	0.42857	1.71429
CHO	288.194	0.00673	15	28	5	0	0	0.33333	1.86667
CHO	288.23	0.00707	16	32	4	0	0	0.25	2
CHO	290.006	0.00531	13	6	8	0	0	0.61538	0.46154
CHO	290.043	0.02353	14	10	7	0	0	0.5	0.71429
CHO	290.058	0.00481	18	10	4	0	0	0.22222	0.55556
CHO	290.079	0.0193	15	14	6	0	0	0.4	0.93333
CHO	290.115	0.00983	16	18	5	0	0	0.3125	1.125
CHO	290.136	0.00489	13	22	7	0	0	0.53846	1.69231
CHO	290.152	0.00495	17	22	4	0	0	0.23529	1.29412
CHO	290.173	0.00639	14	26	6	0	0	0.42857	1.85714
CHO	292.022	0.01148	13	8	8	0	0	0.61538	0.61538
CHO	292.058	0.02916	14	12	7	0	0	0.5	0.85714
CHO	292.095	0.02064	15	16	6	0	0	0.4	1.06667
CHO	292.131	0.00835	16	20	5	0	0	0.3125	1.25
CHO	292.167	0.00861	17	24	4	0	0	0.23529	1.41176
CHO	294.038	0.01569	13	10	8	0	0	0.61538	0.76923
CHO	294.053	0.00741	17	10	5	0	0	0.29412	0.58824
CHO	294.074	0.02536	14	14	7	0	0	0.5	1
CHO	294.11	0.01271	15	18	6	0	0	0.4	1.2
CHO	294.131	0.00616	12	22	8	0	0	0.66667	1.83333
CHO	294.147	0.00856	16	22	5	0	0	0.3125	1.375
CHO	294.183	0.04547	17	26	4	0	0	0.23529	1.52941
CHO	296.032	0.00973	16	8	6	0	0	0.375	0.5
CHO	296.053	0.02111	13	12	8	0	0	0.61538	0.92308
CHO	296.069	0.01085	17	12	5	0	0	0.29412	0.70588
CHO	296.09	0.0147	14	16	7	0	0	0.5	1.14286
CHO	296.105	0.00625	18	16	4	0	0	0.22222	0.88889
CHO	296.126	0.00864	15	20	6	0	0	0.4	1.33333
CHO	296.141	0.0137	19	20	3	0	0	0.15789	1.05263
CHO	296.162	0.00546	16	24	5	0	0	0.3125	1.5
CHO	296.199	0.00765	17	28	4	0	0	0.23529	1.64706
CHO	296.235	0.01896	18	32	3	0	0	0.16667	1.77778
CHO	298.011	0.00382	15	6	7	0	0	0.46667	0.4
CHO	298.048	0.01693	16	10	6	0	0	0.375	0.625
CHO	298.069	0.01355	13	14	8	0	0	0.61538	1.07692
CHO	298.084	0.01499	17	14	5	0	0	0.29412	0.82353
CHO	298.105	0.01364	14	18	7	0	0	0.5	1.28571
CHO	298.121	0.00664	18	18	4	0	0	0.22222	1
CHO	298.142	0.00662	15	22	6	0	0	0.4	1.46667
CHO	298.157	0.00533	19	22	3	0	0	0.15789	1.15789
CHO	298.178	0.0061	16	26	5	0	0	0.3125	1.625
CHO	298.214	0.00913	17	30	4	0	0	0.23529	1.76471
CHO	298.251	0.03402	18	34	3	0	0	0.16667	1.88889
CHO	298.287	0.00887	19	38	2	0	0	0.10526	2
CHO	300.027	0.01814	15	8	7	0	0	0.46667	0.53333
CHO	300.063	0.02303	16	12	6	0	0	0.375	0.75
CHO	300.1	0.01882	17	16	5	0	0	0.29412	0.94118
CHO	300.121	0.00793	14	20	7	0	0	0.5	1.42857
CHO	300.136	0.00525	18	20	4	0	0	0.22222	1.11111
CHO	300.157	0.00832	15	24	6	0	0	0.4	1.6
CHO	300.194	0.01121	16	28	5	0	0	0.3125	1.75
CHO	300.209	0.00505	20	28	2	0	0	0.1	1.4
CHO	300.23	0.01076	17	32	4	0	0	0.23529	1.88235
CHO	300.266	0.00956	18	36	3	0	0	0.16667	2
CHO	302.006	0.00554	14	6	8	0	0	0.57143	0.42857
CHO	302.043	0.02682	15	10	7	0	0	0.46667	0.66667
CHO	302.064	0.00529	12	14	9	0	0	0.75	1.16667
CHO	302.079	0.03114	16	14	6	0	0	0.375	0.875
CHO	302.1	0.0059	13	18	8	0	0	0.61538	1.38462
CHO	302.115	0.01586	17	18	5	0	0	0.29412	1.05882
CHO	302.136	0.00784	14	22	7	0	0	0.5	1.57143
CHO	302.152	0.00422	18	22	4	0	0	0.22222	1.22222
CHO	302.173	0.01058	15	26	6	0	0	0.4	1.73333
CHO	302.209	0.01078	16	30	5	0	0	0.3125	1.875
CHO	302.246	0.0064	17	34	4	0	0	0.23529	2
CHO	304.022	0.01175	14	8	8	0	0	0.57143	0.57143
CHO	304.058	0.03518	15	12	7	0	0	0.46667	0.8
CHO	304.079	0.00415	12	16	9	0	0	0.75	1.33333
CHO	304.095	0.02626	16	16	6	0	0	0.375	1
CHO	304.116	0.00502	13	20	8	0	0	0.61538	1.53846
CHO	304.131	0.00858	17	20	5	0	0	0.29412	1.17647
CHO	304.152	0.01	14	24	7	0	0	0.5	1.71429
CHO	304.167	0.00504	18	24	4	0	0	0.22222	1.33333
CHO	304.189	0.00583	15	28	6	0	0	0.4	1.86667
CHO	306.001	0.00451	13	6	9	0	0	0.69231	0.46154
CHO	306.038	0.02235	14	10	8	0	0	0.57143	0.71429
CHO	306.074	0.03376	15	14	7	0	0	0.46667	0.93333
CHO	306.089	0.00751	19	14	4	0	0	0.21053	0.73684
CHO	306.095	0.00447	12	18	9	0	0	0.75	1.5
CHO	306.11	0.01912	16	18	6	0	0	0.375	1.125
CHO	306.131	0.0047	13	22	8	0	0	0.61538	1.69231
CHO	306.147	0.00788	17	22	5	0	0	0.29412	1.29412
CHO	306.168	0.00468	14	26	7	0	0	0.5	1.85714
CHO	306.183	0.01033	18	26	4	0	0	0.22222	1.44444
CHO	308.017	0.00638	13	8	9	0	0	0.69231	0.61538
CHO	308.053	0.0238	14	12	8	0	0	0.57143	0.85714
CHO	308.069	0.01001	18	12	5	0	0	0.27778	0.66667
CHO	308.09	0.02309	15	16	7	0	0	0.46667	1.06667
CHO	308.105	0.00508	19	16	4	0	0	0.21053	0.84211
CHO	308.126	0.01186	16	20	6	0	0	0.375	1.25
CHO	308.162	0.00819	17	24	5	0	0	0.29412	1.41176
CHO	308.199	0.00519	18	28	4	0	0	0.22222	1.55556
CHO	310.033	0.00813	13	10	9	0	0	0.69231	0.76923
CHO	310.048	0.01153	17	10	6	0	0	0.35294	0.58824
CHO	310.069	0.02751	14	14	8	0	0	0.57143	1
CHO	310.084	0.01493	18	14	5	0	0	0.27778	0.77778
CHO	310.105	0.01859	15	18	7	0	0	0.46667	1.2
CHO	310.12	0.01667	19	18	4	0	0	0.21053	0.94737
CHO	310.142	0.00783	16	22	6	0	0	0.375	1.375
CHO	310.178	0.01382	17	26	5	0	0	0.29412	1.52941
CHO	310.214	0.01005	18	30	4	0	0	0.22222	1.66667
CHO	310.287	0.0052	20	38	2	0	0	0.1	1.9
CHO	312.027	0.01219	16	8	7	0	0	0.4375	0.5
CHO	312.048	0.01182	13	12	9	0	0	0.69231	0.92308
CHO	312.063	0.01973	17	12	6	0	0	0.35294	0.70588
CHO	312.085	0.01655	14	16	8	0	0	0.57143	1.14286
CHO	312.1	0.01548	18	16	5	0	0	0.27778	0.88889
CHO	312.121	0.01254	15	20	7	0	0	0.46667	1.33333
CHO	312.136	0.00881	19	20	4	0	0	0.21053	1.05263
CHO	312.157	0.00768	16	24	6	0	0	0.375	1.5
CHO	312.194	0.02491	17	28	5	0	0	0.29412	1.64706
CHO	312.23	0.01115	18	32	4	0	0	0.22222	1.77778
CHO	312.266	0.00395	19	36	3	0	0	0.15789	1.89474
CHO	312.303	0.02708	20	40	2	0	0	0.1	2
CHO	314.006	0.00405	15	6	8	0	0	0.53333	0.4
CHO	314.043	0.02948	16	10	7	0	0	0.4375	0.625
CHO	314.064	0.00665	13	14	9	0	0	0.69231	1.07692
CHO	314.079	0.02676	17	14	6	0	0	0.35294	0.82353
CHO	314.1	0.00801	14	18	8	0	0	0.57143	1.28571
CHO	314.115	0.01526	18	18	5	0	0	0.27778	1
CHO	314.137	0.00707	15	22	7	0	0	0.46667	1.46667
CHO	314.152	0.0078	19	22	4	0	0	0.21053	1.15789
CHO	314.209	0.00964	17	30	5	0	0	0.29412	1.76471
CHO	314.246	0.03382	18	34	4	0	0	0.22222	1.88889
CHO	314.282	0.00626	19	38	3	0	0	0.15789	2
CHO	316.022	0.01871	15	8	8	0	0	0.53333	0.53333
CHO	316.058	0.03582	16	12	7	0	0	0.4375	0.75
CHO	316.095	0.02818	17	16	6	0	0	0.35294	0.94118
CHO	316.116	0.00629	14	20	8	0	0	0.57143	1.42857
CHO	316.131	0.01051	18	20	5	0	0	0.27778	1.11111
CHO	316.152	0.00978	15	24	7	0	0	0.46667	1.6
CHO	316.168	0.00407	19	24	4	0	0	0.21053	1.26316
CHO	316.189	0.01426	16	28	6	0	0	0.375	1.75
CHO	316.204	0.00636	20	28	3	0	0	0.15	1.4
CHO	316.225	0.00956	17	32	5	0	0	0.29412	1.88235
CHO	316.261	0.01513	18	36	4	0	0	0.22222	2
CHO	318.038	0.02838	15	10	8	0	0	0.53333	0.66667
CHO	318.053	0.00404	19	10	5	0	0	0.26316	0.52632
CHO	318.074	0.0424	16	14	7	0	0	0.4375	0.875
CHO	318.089	0.00613	20	14	4	0	0	0.2	0.7
CHO	318.095	0.00564	13	18	9	0	0	0.69231	1.38462
CHO	318.11	0.02521	17	18	6	0	0	0.35294	1.05882
CHO	318.147	0.00866	18	22	5	0	0	0.27778	1.22222
CHO	318.168	0.01066	15	26	7	0	0	0.46667	1.73333
CHO	318.183	0.0047	19	26	4	0	0	0.21053	1.36842
CHO	318.204	0.00706	16	30	6	0	0	0.375	1.875
CHO	318.22	0.00585	20	30	3	0	0	0.15	1.5
CHO	320.017	0.00833	14	8	9	0	0	0.64286	0.57143
CHO	320.032	0.00524	18	8	6	0	0	0.33333	0.44444
CHO	320.053	0.03713	15	12	8	0	0	0.53333	0.8
CHO	320.068	0.00641	19	12	5	0	0	0.26316	0.63158
CHO	320.09	0.03655	16	16	7	0	0	0.4375	1
CHO	320.126	0.0159	17	20	6	0	0	0.35294	1.17647
CHO	320.147	0.0068	14	24	8	0	0	0.57143	1.71429
CHO	322.032	0.01315	14	10	9	0	0	0.64286	0.71429
CHO	322.048	0.00852	18	10	6	0	0	0.33333	0.55556
CHO	322.069	0.03619	15	14	8	0	0	0.53333	0.93333
CHO	322.084	0.00861	19	14	5	0	0	0.26316	0.73684
CHO	322.105	0.02707	16	18	7	0	0	0.4375	1.125
CHO	322.142	0.01292	17	22	6	0	0	0.35294	1.29412
CHO	322.178	0.00667	18	26	5	0	0	0.27778	1.44444
CHO	322.214	0.00426	19	30	4	0	0	0.21053	1.57895
CHO	324.027	0.00785	17	8	7	0	0	0.41176	0.47059
CHO	324.048	0.01759	14	12	9	0	0	0.64286	0.85714
CHO	324.063	0.01496	18	12	6	0	0	0.33333	0.66667
CHO	324.084	0.02611	15	16	8	0	0	0.53333	1.06667
CHO	324.1	0.00941	19	16	5	0	0	0.26316	0.84211
CHO	324.121	0.01454	16	20	7	0	0	0.4375	1.25
CHO	324.157	0.0082	17	24	6	0	0	0.35294	1.41176
CHO	324.194	0.00729	18	28	5	0	0	0.27778	1.55556
CHO	326.006	0.00418	16	6	8	0	0	0.5	0.375
CHO	326.027	0.00471	13	10	10	0	0	0.76923	0.76923
CHO	326.043	0.02027	17	10	7	0	0	0.41176	0.58824
CHO	326.064	0.01685	14	14	9	0	0	0.64286	1
CHO	326.079	0.02437	18	14	6	0	0	0.33333	0.77778
CHO	326.1	0.01843	15	18	8	0	0	0.53333	1.2
CHO	326.115	0.01418	19	18	5	0	0	0.26316	0.94737
CHO	326.137	0.00842	16	22	7	0	0	0.4375	1.375
CHO	326.152	0.00487	20	22	4	0	0	0.2	1.1
CHO	326.173	0.01377	17	26	6	0	0	0.35294	1.52941
CHO	326.209	0.00976	18	30	5	0	0	0.27778	1.66667
CHO	326.246	0.00517	19	34	4	0	0	0.21053	1.78947
CHO	326.318	0.01026	21	42	2	0	0	0.09524	2
CHO	328.022	0.01751	16	8	8	0	0	0.5	0.5
CHO	328.043	0.0049	13	12	10	0	0	0.76923	0.92308
CHO	328.058	0.03527	17	12	7	0	0	0.41176	0.70588
CHO	328.079	0.00979	14	16	9	0	0	0.64286	1.14286
CHO	328.095	0.03267	18	16	6	0	0	0.33333	0.88889
CHO	328.116	0.01237	15	20	8	0	0	0.53333	1.33333
CHO	328.131	0.01395	19	20	5	0	0	0.26316	1.05263
CHO	328.152	0.0113	16	24	7	0	0	0.4375	1.5
CHO	328.188	0.01192	17	28	6	0	0	0.35294	1.64706
CHO	328.204	0.00423	21	28	3	0	0	0.14286	1.33333
CHO	328.225	0.02219	18	32	5	0	0	0.27778	1.77778
CHO	328.261	0.00937	19	36	4	0	0	0.21053	1.89474
CHO	330.038	0.02326	16	10	8	0	0	0.5	0.625
CHO	330.074	0.03873	17	14	7	0	0	0.41176	0.82353
CHO	330.095	0.00521	14	18	9	0	0	0.64286	1.28571
CHO	330.11	0.02755	18	18	6	0	0	0.33333	1
CHO	330.132	0.00663	15	22	8	0	0	0.53333	1.46667
CHO	330.147	0.00925	19	22	5	0	0	0.26316	1.15789
CHO	330.168	0.00906	16	26	7	0	0	0.4375	1.625
CHO	330.183	0.00937	20	26	4	0	0	0.2	1.3
CHO	330.204	0.01379	17	30	6	0	0	0.35294	1.76471
CHO	330.241	0.04736	18	34	5	0	0	0.27778	1.88889
CHO	332.017	0.01506	15	8	9	0	0	0.6	0.53333
CHO	332.053	0.04369	16	12	8	0	0	0.5	0.75
CHO	332.069	0.00693	20	12	5	0	0	0.25	0.6
CHO	332.09	0.04598	17	16	7	0	0	0.41176	0.94118
CHO	332.111	0.00483	14	20	9	0	0	0.64286	1.42857
CHO	332.126	0.02064	18	20	6	0	0	0.33333	1.11111
CHO	332.147	0.0063	15	24	8	0	0	0.53333	1.6
CHO	332.162	0.00565	19	24	5	0	0	0.26316	1.26316
CHO	332.184	0.00659	16	28	7	0	0	0.4375	1.75
CHO	332.199	0.00542	20	28	4	0	0	0.2	1.4
CHO	332.22	0.00504	17	32	6	0	0	0.35294	1.88235
CHO	332.235	0.00414	21	32	3	0	0	0.14286	1.52381
CHO	332.256	0.00619	18	36	5	0	0	0.27778	2
CHO	334.032	0.02206	15	10	9	0	0	0.6	0.66667
CHO	334.048	0.00646	19	10	6	0	0	0.31579	0.52632
CHO	334.069	0.04532	16	14	8	0	0	0.5	0.875
CHO	334.084	0.00743	20	14	5	0	0	0.25	0.7
CHO	334.105	0.04139	17	18	7	0	0	0.41176	1.05882
CHO	334.142	0.01607	18	22	6	0	0	0.33333	1.22222
CHO	334.163	0.00419	15	26	8	0	0	0.53333	1.73333
CHO	334.178	0.00747	19	26	5	0	0	0.26316	1.36842
CHO	334.199	0.00419	16	30	7	0	0	0.4375	1.875
CHO	334.214	0.00767	20	30	4	0	0	0.2	1.5
CHO	336.048	0.02831	15	12	9	0	0	0.6	0.8
CHO	336.063	0.01067	19	12	6	0	0	0.31579	0.63158
CHO	336.085	0.04116	16	16	8	0	0	0.5	1
CHO	336.1	0.00871	20	16	5	0	0	0.25	0.8
CHO	336.121	0.02495	17	20	7	0	0	0.41176	1.17647
CHO	336.136	0.00547	21	20	4	0	0	0.19048	0.95238
CHO	336.157	0.00907	18	24	6	0	0	0.33333	1.33333
CHO	336.179	0.00423	15	28	8	0	0	0.53333	1.86667
CHO	336.194	0.00666	19	28	5	0	0	0.26316	1.47368
CHO	336.23	0.00589	20	32	4	0	0	0.2	1.6
CHO	338.027	0.00667	14	10	10	0	0	0.71429	0.71429
CHO	338.043	0.0145	18	10	7	0	0	0.38889	0.55556
CHO	338.064	0.03019	15	14	9	0	0	0.6	0.93333
CHO	338.079	0.01729	19	14	6	0	0	0.31579	0.73684
CHO	338.1	0.024	16	18	8	0	0	0.5	1.125
CHO	338.115	0.01412	20	18	5	0	0	0.25	0.9
CHO	338.137	0.01161	17	22	7	0	0	0.41176	1.29412
CHO	338.173	0.00674	18	26	6	0	0	0.33333	1.44444
CHO	338.209	0.00836	19	30	5	0	0	0.26316	1.57895
CHO	340.022	0.00955	17	8	8	0	0	0.47059	0.47059
CHO	340.043	0.01187	14	12	10	0	0	0.71429	0.85714
CHO	340.058	0.02982	18	12	7	0	0	0.38889	0.66667
CHO	340.079	0.02224	15	16	9	0	0	0.6	1.06667
CHO	340.095	0.02243	19	16	6	0	0	0.31579	0.84211
CHO	340.116	0.0153	16	20	8	0	0	0.5	1.25
CHO	340.131	0.01577	20	20	5	0	0	0.25	1
CHO	340.152	0.00646	17	24	7	0	0	0.41176	1.41176
CHO	340.167	0.0044	21	24	4	0	0	0.19048	1.14286
CHO	340.189	0.00807	18	28	6	0	0	0.33333	1.55556
CHO	340.225	0.0071	19	32	5	0	0	0.26316	1.68421
CHO	340.298	0.00421	21	40	3	0	0	0.14286	1.90476
CHO	340.334	0.01956	22	44	2	0	0	0.09091	2
CHO	342.001	0.00653	16	6	9	0	0	0.5625	0.375
CHO	342.038	0.0263	17	10	8	0	0	0.47059	0.58824
CHO	342.059	0.00782	14	14	10	0	0	0.71429	1
CHO	342.074	0.04243	18	14	7	0	0	0.38889	0.77778
CHO	342.095	0.0165	15	18	9	0	0	0.6	1.2
CHO	342.11	0.02938	19	18	6	0	0	0.31579	0.94737
CHO	342.131	0.01075	16	22	8	0	0	0.5	1.375
CHO	342.147	0.01437	20	22	5	0	0	0.25	1.1
CHO	342.168	0.00786	17	26	7	0	0	0.41176	1.52941
CHO	342.204	0.01167	18	30	6	0	0	0.33333	1.66667
CHO	342.241	0.01178	19	34	5	0	0	0.26316	1.78947
CHO	342.277	0.02677	20	38	4	0	0	0.2	1.9
CHO	344.017	0.01428	16	8	9	0	0	0.5625	0.5
CHO	344.053	0.0467	17	12	8	0	0	0.47059	0.70588
CHO	344.09	0.04532	18	16	7	0	0	0.38889	0.88889
CHO	344.111	0.01122	15	20	9	0	0	0.6	1.33333
CHO	344.126	0.02705	19	20	6	0	0	0.31579	1.05263
CHO	344.147	0.0123	16	24	8	0	0	0.5	1.5
CHO	344.162	0.01173	20	24	5	0	0	0.25	1.2
CHO	344.22	0.02261	18	32	6	0	0	0.33333	1.77778
CHO	344.293	0.00428	20	40	4	0	0	0.2	2
CHO	346.033	0.02957	16	10	9	0	0	0.5625	0.625
CHO	346.069	0.05267	17	14	8	0	0	0.47059	0.82353
CHO	346.084	0.00624	21	14	5	0	0	0.2381	0.66667
CHO	346.105	0.04263	18	18	7	0	0	0.38889	1
CHO	346.126	0.00655	15	22	9	0	0	0.6	1.46667
CHO	346.142	0.01632	19	22	6	0	0	0.31579	1.15789
CHO	346.163	0.01599	16	26	8	0	0	0.5	1.625
CHO	346.178	0.00817	20	26	5	0	0	0.25	1.3
CHO	346.199	0.00902	17	30	7	0	0	0.41176	1.76471
CHO	346.236	0.01535	18	34	6	0	0	0.33333	1.88889
CHO	348.027	0.00444	19	8	7	0	0	0.36842	0.42105
CHO	348.048	0.03398	16	12	9	0	0	0.5625	0.75
CHO	348.063	0.00979	20	12	6	0	0	0.3	0.6
CHO	348.084	0.05224	17	16	8	0	0	0.47059	0.94118
CHO	348.1	0.0062	21	16	5	0	0	0.2381	0.7619
CHO	348.121	0.03135	18	20	7	0	0	0.38889	1.11111
CHO	348.142	0.00974	15	24	9	0	0	0.6	1.6
CHO	348.157	0.00994	19	24	6	0	0	0.31579	1.26316
CHO	348.178	0.00651	16	28	8	0	0	0.5	1.75
CHO	348.194	0.00679	20	28	5	0	0	0.25	1.4
CHO	348.215	0.00525	17	32	7	0	0	0.41176	1.88235
CHO	348.23	0.00524	21	32	4	0	0	0.19048	1.52381
CHO	348.251	0.01387	18	36	6	0	0	0.33333	2
CHO	348.266	0.00436	22	36	3	0	0	0.13636	1.63636
CHO	350.027	0.01048	15	10	10	0	0	0.66667	0.66667
CHO	350.043	0.01014	19	10	7	0	0	0.36842	0.52632
CHO	350.064	0.03832	16	14	9	0	0	0.5625	0.875
CHO	350.079	0.01266	20	14	6	0	0	0.3	0.7
CHO	350.1	0.03727	17	18	8	0	0	0.47059	1.05882
CHO	350.115	0.00875	21	18	5	0	0	0.2381	0.85714
CHO	350.137	0.01967	18	22	7	0	0	0.38889	1.22222
CHO	350.173	0.00954	19	26	6	0	0	0.31579	1.36842
CHO	350.209	0.00968	20	30	5	0	0	0.25	1.5
CHO	352.022	0.00705	18	8	8	0	0	0.44444	0.44444
CHO	352.043	0.0154	15	12	10	0	0	0.66667	0.8
CHO	352.058	0.01977	19	12	7	0	0	0.36842	0.63158
CHO	352.079	0.03282	16	16	9	0	0	0.5625	1
CHO	352.095	0.01757	20	16	6	0	0	0.3	0.8
CHO	352.116	0.02729	17	20	8	0	0	0.47059	1.17647
CHO	352.131	0.00837	21	20	5	0	0	0.2381	0.95238
CHO	352.152	0.01022	18	24	7	0	0	0.38889	1.33333
CHO	352.189	0.00897	19	28	6	0	0	0.31579	1.47368
CHO	352.225	0.00863	20	32	5	0	0	0.25	1.6
CHO	354.038	0.01748	18	10	8	0	0	0.44444	0.55556
CHO	354.059	0.01638	15	14	10	0	0	0.66667	0.93333
CHO	354.074	0.02842	19	14	7	0	0	0.36842	0.73684
CHO	354.095	0.02831	16	18	9	0	0	0.5625	1.125
CHO	354.11	0.02174	20	18	6	0	0	0.3	0.9
CHO	354.131	0.01797	17	22	8	0	0	0.47059	1.29412
CHO	354.147	0.01435	21	22	5	0	0	0.2381	1.04762
CHO	354.168	0.00744	18	26	7	0	0	0.38889	1.44444
CHO	354.204	0.00999	19	30	6	0	0	0.31579	1.57895
CHO	354.241	0.0085	20	34	5	0	0	0.25	1.7
CHO	354.277	0.0053	21	38	4	0	0	0.19048	1.80952
CHO	354.35	0.01199	23	46	2	0	0	0.08696	2
CHO	356.017	0.00978	17	8	9	0	0	0.52941	0.47059
CHO	356.053	0.0374	18	12	8	0	0	0.44444	0.66667
CHO	356.074	0.01336	15	16	10	0	0	0.66667	1.06667
CHO	356.09	0.03542	19	16	7	0	0	0.36842	0.84211
CHO	356.111	0.01488	16	20	9	0	0	0.5625	1.25
CHO	356.126	0.02289	20	20	6	0	0	0.3	1
CHO	356.147	0.00973	17	24	8	0	0	0.47059	1.41176
CHO	356.162	0.00667	21	24	5	0	0	0.2381	1.14286
CHO	356.184	0.01261	18	28	7	0	0	0.38889	1.55556
CHO	356.256	0.01323	20	36	5	0	0	0.25	1.8
CHO	356.293	0.0093	21	40	4	0	0	0.19048	1.90476
CHO	356.329	0.00745	22	44	3	0	0	0.13636	2
CHO	358.033	0.03307	17	10	9	0	0	0.52941	0.58824
CHO	358.048	0.00502	21	10	6	0	0	0.28571	0.47619
CHO	358.069	0.05084	18	14	8	0	0	0.44444	0.77778
CHO	358.084	0.00455	22	14	5	0	0	0.22727	0.63636
CHO	358.09	0.05149	15	18	10	0	0	0.66667	1.2
CHO	358.105	0.04604	19	18	7	0	0	0.36842	0.94737
CHO	358.126	0.00871	16	22	9	0	0	0.5625	1.375
CHO	358.142	0.0215	20	22	6	0	0	0.3	1.1
CHO	358.163	0.01011	17	26	8	0	0	0.47059	1.52941
CHO	358.178	0.0071	21	26	5	0	0	0.2381	1.2381
CHO	358.199	0.01033	18	30	7	0	0	0.38889	1.66667
CHO	358.214	0.00439	22	30	4	0	0	0.18182	1.36364
CHO	358.236	0.01545	19	34	6	0	0	0.31579	1.78947
CHO	358.272	0.01142	20	38	5	0	0	0.25	1.9
CHO	360.012	0.0079	16	8	10	0	0	0.625	0.5
CHO	360.048	0.04194	17	12	9	0	0	0.52941	0.70588
CHO	360.063	0.00432	21	12	6	0	0	0.28571	0.57143
CHO	360.085	0.05429	18	16	8	0	0	0.44444	0.88889
CHO	360.1	0.00558	22	16	5	0	0	0.22727	0.72727
CHO	360.106	0.00974	15	20	10	0	0	0.66667	1.33333
CHO	360.121	0.03889	19	20	7	0	0	0.36842	1.05263
CHO	360.142	0.0079	16	24	9	0	0	0.5625	1.5
CHO	360.157	0.0156	20	24	6	0	0	0.3	1.2
CHO	360.179	0.00702	17	28	8	0	0	0.47059	1.64706
CHO	360.194	0.0062	21	28	5	0	0	0.2381	1.33333
CHO	360.215	0.01068	18	32	7	0	0	0.38889	1.77778
CHO	360.23	0.00763	22	32	4	0	0	0.18182	1.45455
CHO	360.251	0.00547	19	36	6	0	0	0.31579	1.89474
CHO	362.027	0.01565	16	10	10	0	0	0.625	0.625
CHO	362.043	0.00774	20	10	7	0	0	0.35	0.5
CHO	362.064	0.049	17	14	9	0	0	0.52941	0.82353
CHO	362.079	0.0092	21	14	6	0	0	0.28571	0.66667
CHO	362.1	0.05563	18	18	8	0	0	0.44444	1
CHO	362.137	0.02625	19	22	7	0	0	0.36842	1.15789
CHO	362.158	0.01688	16	26	9	0	0	0.5625	1.625
CHO	362.173	0.00875	20	26	6	0	0	0.3	1.3
CHO	362.194	0.00495	17	30	8	0	0	0.47059	1.76471
CHO	362.209	0.0069	21	30	5	0	0	0.2381	1.42857
CHO	362.23	0.01861	18	34	7	0	0	0.38889	1.88889
CHO	362.246	0.00814	22	34	4	0	0	0.18182	1.54545
CHO	364.043	0.02255	16	12	10	0	0	0.625	0.75
CHO	364.058	0.01538	20	12	7	0	0	0.35	0.6
CHO	364.079	0.04517	17	16	9	0	0	0.52941	0.94118
CHO	364.095	0.0118	21	16	6	0	0	0.28571	0.7619
CHO	364.116	0.04462	18	20	8	0	0	0.44444	1.11111
CHO	364.131	0.00816	22	20	5	0	0	0.22727	0.90909
CHO	364.137	0.00439	15	24	10	0	0	0.66667	1.6
CHO	364.152	0.01109	19	24	7	0	0	0.36842	1.26316
CHO	364.173	0.00557	16	28	9	0	0	0.5625	1.75
CHO	364.189	0.01035	20	28	6	0	0	0.3	1.4
CHO	366.022	0.00614	15	10	11	0	0	0.73333	0.66667
CHO	366.038	0.01328	19	10	8	0	0	0.42105	0.52632
CHO	366.059	0.02795	16	14	10	0	0	0.625	0.875
CHO	366.074	0.0247	20	14	7	0	0	0.35	0.7
CHO	366.095	0.03531	17	18	9	0	0	0.52941	1.05882
CHO	366.11	0.01344	21	18	6	0	0	0.28571	0.85714
CHO	366.131	0.02438	18	22	8	0	0	0.44444	1.22222
CHO	366.147	0.00699	22	22	5	0	0	0.22727	1
CHO	366.168	0.01111	19	26	7	0	0	0.36842	1.36842
CHO	366.204	0.01023	20	30	6	0	0	0.3	1.5
CHO	366.241	0.00786	21	34	5	0	0	0.2381	1.61905
CHO	368.017	0.00695	18	8	9	0	0	0.5	0.44444
CHO	368.038	0.0073	15	12	11	0	0	0.73333	0.8
CHO	368.053	0.02477	19	12	8	0	0	0.42105	0.63158
CHO	368.074	0.02	16	16	10	0	0	0.625	1
CHO	368.09	0.02815	20	16	7	0	0	0.35	0.8
CHO	368.111	0.03643	17	20	9	0	0	0.52941	1.17647
CHO	368.126	0.01976	21	20	6	0	0	0.28571	0.95238
CHO	368.147	0.01228	18	24	8	0	0	0.44444	1.33333
CHO	368.162	0.00615	22	24	5	0	0	0.22727	1.09091
CHO	368.183	0.0092	19	28	7	0	0	0.36842	1.47368
CHO	368.22	0.00833	20	32	6	0	0	0.3	1.6
CHO	368.256	0.00729	21	36	5	0	0	0.2381	1.71429
CHO	368.293	0.00628	22	40	4	0	0	0.18182	1.81818
CHO	368.365	0.03279	24	48	2	0	0	0.08333	2
CHO	370.033	0.02244	18	10	9	0	0	0.5	0.55556
CHO	370.054	0.00797	15	14	11	0	0	0.73333	0.93333
CHO	370.069	0.04135	19	14	8	0	0	0.42105	0.73684
CHO	370.09	0.02004	16	18	10	0	0	0.625	1.125
CHO	370.105	0.03064	20	18	7	0	0	0.35	0.9
CHO	370.126	0.01222	17	22	9	0	0	0.52941	1.29412
CHO	370.142	0.01858	21	22	6	0	0	0.28571	1.04762
CHO	370.163	0.00868	18	26	8	0	0	0.44444	1.44444
CHO	370.178	0.00937	22	26	5	0	0	0.22727	1.18182
CHO	370.199	0.01102	19	30	7	0	0	0.36842	1.57895
CHO	370.236	0.01032	20	34	6	0	0	0.3	1.7
CHO	370.308	0.02415	22	42	4	0	0	0.18182	1.90909
CHO	372.012	0.00733	17	8	10	0	0	0.58824	0.47059
CHO	372.048	0.04137	18	12	9	0	0	0.5	0.66667
CHO	372.085	0.0532	19	16	8	0	0	0.42105	0.84211
CHO	372.106	0.03955	16	20	10	0	0	0.625	1.25
CHO	372.121	0.03282	20	20	7	0	0	0.35	1
CHO	372.142	0.00932	17	24	9	0	0	0.52941	1.41176
CHO	372.178	0.01019	18	28	8	0	0	0.44444	1.55556
CHO	372.194	0.00805	22	28	5	0	0	0.22727	1.27273
CHO	372.215	0.01412	19	32	7	0	0	0.36842	1.68421
CHO	372.251	0.01399	20	36	6	0	0	0.3	1.8
CHO	372.288	0.00584	21	40	5	0	0	0.2381	1.90476
CHO	372.324	0.00463	22	44	4	0	0	0.18182	2
CHO	374.027	0.02213	17	10	10	0	0	0.58824	0.58824
CHO	374.064	0.0512	18	14	9	0	0	0.5	0.77778
CHO	374.079	0.00594	22	14	6	0	0	0.27273	0.63636
CHO	374.1	0.0528	19	18	8	0	0	0.42105	0.94737
CHO	374.137	0.03251	20	22	7	0	0	0.35	1.1
CHO	374.158	0.00765	17	26	9	0	0	0.52941	1.52941
CHO	374.173	0.01082	21	26	6	0	0	0.28571	1.2381
CHO	374.194	0.01069	18	30	8	0	0	0.44444	1.66667
CHO	374.209	0.00684	22	30	5	0	0	0.22727	1.36364
CHO	374.231	0.01009	19	34	7	0	0	0.36842	1.78947
CHO	374.246	0.00774	23	34	4	0	0	0.17391	1.47826
CHO	374.267	0.01074	20	38	6	0	0	0.3	1.9
CHO	376.022	0.00573	20	8	8	0	0	0.4	0.4
CHO	376.043	0.02973	17	12	10	0	0	0.58824	0.70588
CHO	376.058	0.01036	21	12	7	0	0	0.33333	0.57143
CHO	376.079	0.05694	18	16	9	0	0	0.5	0.88889
CHO	376.095	0.01071	22	16	6	0	0	0.27273	0.72727
CHO	376.116	0.04483	19	20	8	0	0	0.42105	1.05263
CHO	376.152	0.01792	20	24	7	0	0	0.35	1.2
CHO	376.173	0.01049	17	28	9	0	0	0.52941	1.64706
CHO	376.189	0.01	21	28	6	0	0	0.28571	1.33333
CHO	376.21	0.00651	18	32	8	0	0	0.44444	1.77778
CHO	376.225	0.00857	22	32	5	0	0	0.22727	1.45455
CHO	376.261	0.00546	23	36	4	0	0	0.17391	1.56522
CHO	378.022	0.00686	16	10	11	0	0	0.6875	0.625
CHO	378.038	0.00723	20	10	8	0	0	0.4	0.5
CHO	378.059	0.03295	17	14	10	0	0	0.58824	0.82353
CHO	378.074	0.01702	21	14	7	0	0	0.33333	0.66667
CHO	378.095	0.04945	18	18	9	0	0	0.5	1
CHO	378.11	0.01449	22	18	6	0	0	0.27273	0.81818
CHO	378.132	0.02921	19	22	8	0	0	0.42105	1.15789
CHO	378.168	0.01033	20	26	7	0	0	0.35	1.3
CHO	378.189	0.0043	17	30	9	0	0	0.52941	1.76471
CHO	378.204	0.00896	21	30	6	0	0	0.28571	1.42857
CHO	378.24	0.01009	22	34	5	0	0	0.22727	1.54545
CHO	380.038	0.00879	16	12	11	0	0	0.6875	0.75
CHO	380.053	0.01883	20	12	8	0	0	0.4	0.6
CHO	380.074	0.02769	17	16	10	0	0	0.58824	0.94118
CHO	380.09	0.02217	21	16	7	0	0	0.33333	0.7619
CHO	380.111	0.0376	18	20	9	0	0	0.5	1.11111
CHO	380.126	0.01436	22	20	6	0	0	0.27273	0.90909
CHO	380.132	0.01109	15	24	11	0	0	0.73333	1.6
CHO	380.147	0.01793	19	24	8	0	0	0.42105	1.26316
CHO	380.162	0.00515	23	24	5	0	0	0.21739	1.04348
CHO	380.183	0.00966	20	28	7	0	0	0.35	1.4
CHO	380.22	0.01048	21	32	6	0	0	0.28571	1.52381
CHO	380.256	0.01064	22	36	5	0	0	0.22727	1.63636
CHO	382.033	0.01841	19	10	9	0	0	0.47368	0.52632
CHO	382.054	0.01064	16	14	11	0	0	0.6875	0.875
CHO	382.069	0.03656	20	14	8	0	0	0.4	0.7
CHO	382.09	0.02427	17	18	10	0	0	0.58824	1.05882
CHO	382.105	0.02621	21	18	7	0	0	0.33333	0.85714
CHO	382.126	0.02134	18	22	9	0	0	0.5	1.22222
CHO	382.142	0.01215	22	22	6	0	0	0.27273	1
CHO	382.163	0.00925	19	26	8	0	0	0.42105	1.36842
CHO	382.178	0.00528	23	26	5	0	0	0.21739	1.13043
CHO	382.199	0.00796	20	30	7	0	0	0.35	1.5
CHO	382.236	0.00793	21	34	6	0	0	0.28571	1.61905
CHO	382.272	0.00614	22	38	5	0	0	0.22727	1.72727
CHO	382.381	0.02235	25	50	2	0	0	0.08	2
CHO	384.012	0.0063	18	8	10	0	0	0.55556	0.44444
CHO	384.048	0.03731	19	12	9	0	0	0.47368	0.63158
CHO	384.085	0.04427	20	16	8	0	0	0.4	0.8
CHO	384.106	0.02676	17	20	10	0	0	0.58824	1.17647
CHO	384.121	0.02463	21	20	7	0	0	0.33333	0.95238
CHO	384.142	0.00986	18	24	9	0	0	0.5	1.33333
CHO	384.157	0.01319	22	24	6	0	0	0.27273	1.09091
CHO	384.179	0.01251	19	28	8	0	0	0.42105	1.47368
CHO	384.215	0.01044	20	32	7	0	0	0.35	1.6
CHO	384.23	0.0048	24	32	4	0	0	0.16667	1.33333
CHO	384.251	0.00871	21	36	6	0	0	0.28571	1.71429
CHO	384.288	0.01157	22	40	5	0	0	0.22727	1.81818
CHO	384.324	0.00875	23	44	4	0	0	0.17391	1.91304
CHO	386.027	0.02276	18	10	10	0	0	0.55556	0.55556
CHO	386.064	0.05257	19	14	9	0	0	0.47368	0.73684
CHO	386.085	0.00759	16	18	11	0	0	0.6875	1.125
CHO	386.1	0.04899	20	18	8	0	0	0.4	0.9
CHO	386.121	0.01935	17	22	10	0	0	0.58824	1.29412
CHO	386.137	0.03153	21	22	7	0	0	0.33333	1.04762
CHO	386.158	0.00764	18	26	9	0	0	0.5	1.44444
CHO	386.173	0.0089	22	26	6	0	0	0.27273	1.18182
CHO	386.194	0.01495	19	30	8	0	0	0.42105	1.57895
CHO	386.209	0.00551	23	30	5	0	0	0.21739	1.30435
CHO	386.23	0.01012	20	34	7	0	0	0.35	1.7
CHO	388.007	0.0073	17	8	11	0	0	0.64706	0.47059
CHO	388.022	0.00514	21	8	8	0	0	0.38095	0.38095
CHO	388.043	0.03666	18	12	10	0	0	0.55556	0.66667
CHO	388.058	0.0056	22	12	7	0	0	0.31818	0.54545
CHO	388.079	0.05809	19	16	9	0	0	0.47368	0.84211
CHO	388.095	0.00572	23	16	6	0	0	0.26087	0.69565
CHO	388.116	0.04713	20	20	8	0	0	0.4	1
CHO	388.137	0.00848	17	24	10	0	0	0.58824	1.41176
CHO	388.152	0.02395	21	24	7	0	0	0.33333	1.14286
CHO	388.173	0.01431	18	28	9	0	0	0.5	1.55556
CHO	388.189	0.01117	22	28	6	0	0	0.27273	1.27273
CHO	388.21	0.01566	19	32	8	0	0	0.42105	1.68421
CHO	388.225	0.00596	23	32	5	0	0	0.21739	1.3913
CHO	388.246	0.00709	20	36	7	0	0	0.35	1.8
CHO	388.283	0.00761	21	40	6	0	0	0.28571	1.90476
CHO	390.022	0.01173	17	10	11	0	0	0.64706	0.58824
CHO	390.038	0.00605	21	10	8	0	0	0.38095	0.47619
CHO	390.059	0.04492	18	14	10	0	0	0.55556	0.77778
CHO	390.074	0.01311	22	14	7	0	0	0.31818	0.63636
CHO	390.095	0.05965	19	18	9	0	0	0.47368	0.94737
CHO	390.11	0.0093	23	18	6	0	0	0.26087	0.78261
CHO	390.131	0.0405	20	22	8	0	0	0.4	1.1
CHO	390.153	0.00722	17	26	10	0	0	0.58824	1.52941
CHO	390.168	0.01368	21	26	7	0	0	0.33333	1.2381
CHO	390.189	0.01618	18	30	9	0	0	0.5	1.66667
CHO	390.204	0.01161	22	30	6	0	0	0.27273	1.36364
CHO	390.225	0.00715	19	34	8	0	0	0.42105	1.78947
CHO	390.298	0.00454	21	42	6	0	0	0.28571	2
CHO	392.038	0.01581	17	12	11	0	0	0.64706	0.70588
CHO	392.053	0.0133	21	12	8	0	0	0.38095	0.57143
CHO	392.074	0.04396	18	16	10	0	0	0.55556	0.88889
CHO	392.09	0.02064	22	16	7	0	0	0.31818	0.72727
CHO	392.111	0.04929	19	20	9	0	0	0.47368	1.05263
CHO	392.126	0.01182	23	20	6	0	0	0.26087	0.86957
CHO	392.147	0.02077	20	24	8	0	0	0.4	1.2
CHO	392.184	0.01203	21	28	7	0	0	0.33333	1.33333
CHO	392.205	0.00623	18	32	9	0	0	0.5	1.77778
CHO	392.22	0.01202	22	32	6	0	0	0.27273	1.45455
CHO	392.256	0.00635	23	36	5	0	0	0.21739	1.56522
CHO	392.293	0.00498	24	40	4	0	0	0.16667	1.66667
CHO	394.017	0.00475	16	10	12	0	0	0.75	0.625
CHO	394.033	0.01388	20	10	9	0	0	0.45	0.5
CHO	394.054	0.02082	17	14	11	0	0	0.64706	0.82353
CHO	394.069	0.0254	21	14	8	0	0	0.38095	0.66667
CHO	394.09	0.03744	18	18	10	0	0	0.55556	1
CHO	394.105	0.02096	22	18	7	0	0	0.31818	0.81818
CHO	394.126	0.03858	19	22	9	0	0	0.47368	1.15789
CHO	394.142	0.0143	23	22	6	0	0	0.26087	0.95652
CHO	394.163	0.0158	20	26	8	0	0	0.4	1.3
CHO	394.178	0.00542	24	26	5	0	0	0.20833	1.08333
CHO	394.199	0.0083	21	30	7	0	0	0.33333	1.42857
CHO	394.236	0.01177	22	34	6	0	0	0.27273	1.54545
CHO	396.033	0.00607	16	12	12	0	0	0.75	0.75
CHO	396.048	0.02595	20	12	9	0	0	0.45	0.6
CHO	396.069	0.01862	17	16	11	0	0	0.64706	0.94118
CHO	396.085	0.03724	21	16	8	0	0	0.38095	0.7619
CHO	396.106	0.02337	18	20	10	0	0	0.55556	1.11111
CHO	396.121	0.02411	22	20	7	0	0	0.31818	0.90909
CHO	396.142	0.01593	19	24	9	0	0	0.47368	1.26316
CHO	396.157	0.01013	23	24	6	0	0	0.26087	1.04348
CHO	396.179	0.00671	20	28	8	0	0	0.4	1.4
CHO	396.194	0.00481	24	28	5	0	0	0.20833	1.16667
CHO	396.215	0.0111	21	32	7	0	0	0.33333	1.52381
CHO	396.251	0.01128	22	36	6	0	0	0.27273	1.63636
CHO	396.397	0.02127	26	52	2	0	0	0.07692	2
CHO	398.027	0.01717	19	10	10	0	0	0.52632	0.52632
CHO	398.049	0.00511	16	14	12	0	0	0.75	0.875
CHO	398.064	0.04224	20	14	9	0	0	0.45	0.7
CHO	398.085	0.01406	17	18	11	0	0	0.64706	1.05882
CHO	398.1	0.04051	21	18	8	0	0	0.38095	0.85714
CHO	398.121	0.01967	18	22	10	0	0	0.55556	1.22222
CHO	398.137	0.02469	22	22	7	0	0	0.31818	1
CHO	398.158	0.01191	19	26	9	0	0	0.47368	1.36842
CHO	398.173	0.00902	23	26	6	0	0	0.26087	1.13043
CHO	398.194	0.00868	20	30	8	0	0	0.4	1.5
CHO	398.209	0.00569	24	30	5	0	0	0.20833	1.25
CHO	398.231	0.0098	21	34	7	0	0	0.33333	1.61905
CHO	398.267	0.00978	22	38	6	0	0	0.27273	1.72727
CHO	398.339	0.01488	24	46	4	0	0	0.16667	1.91667
CHO	400.007	0.00446	18	8	11	0	0	0.61111	0.44444
CHO	400.043	0.03353	19	12	10	0	0	0.52632	0.63158
CHO	400.064	0.00625	16	16	12	0	0	0.75	1
CHO	400.079	0.0536	20	16	9	0	0	0.45	0.8
CHO	400.095	0.00561	24	16	6	0	0	0.25	0.66667
CHO	400.101	0.01142	17	20	11	0	0	0.64706	1.17647
CHO	400.116	0.03982	21	20	8	0	0	0.38095	0.95238
CHO	400.137	0.0108	18	24	10	0	0	0.55556	1.33333
CHO	400.152	0.01674	22	24	7	0	0	0.31818	1.09091
CHO	400.173	0.01292	19	28	9	0	0	0.47368	1.47368
CHO	400.189	0.00625	23	28	6	0	0	0.26087	1.21739
CHO	400.21	0.00945	20	32	8	0	0	0.4	1.6
CHO	400.225	0.00785	24	32	5	0	0	0.20833	1.33333
CHO	400.246	0.01007	21	36	7	0	0	0.33333	1.71429
CHO	400.282	0.0099	22	40	6	0	0	0.27273	1.81818
CHO	400.319	0.00545	23	44	5	0	0	0.21739	1.91304
CHO	402.022	0.0146	18	10	11	0	0	0.61111	0.55556
CHO	402.059	0.0454	19	14	10	0	0	0.52632	0.73684
CHO	402.074	0.00679	23	14	7	0	0	0.30435	0.6087
CHO	402.095	0.0525	20	18	9	0	0	0.45	0.9
CHO	402.116	0.02291	17	22	11	0	0	0.64706	1.29412
CHO	402.132	0.03915	21	22	8	0	0	0.38095	1.04762
CHO	402.152	0.00586	18	26	10	0	0	0.55556	1.44444
CHO	402.168	0.01161	22	26	7	0	0	0.31818	1.18182
CHO	402.189	0.01858	19	30	9	0	0	0.47368	1.57895
CHO	402.204	0.00845	23	30	6	0	0	0.26087	1.30435
CHO	402.225	0.01365	20	34	8	0	0	0.4	1.7
CHO	402.24	0.00781	24	34	5	0	0	0.20833	1.41667
CHO	402.262	0.01128	21	38	7	0	0	0.33333	1.80952
CHO	402.277	0.00582	25	38	4	0	0	0.16	1.52
CHO	402.298	0.00903	22	42	6	0	0	0.27273	1.90909
CHO	404.038	0.01996	18	12	11	0	0	0.61111	0.66667
CHO	404.053	0.01104	22	12	8	0	0	0.36364	0.54545
CHO	404.074	0.05062	19	16	10	0	0	0.52632	0.84211
CHO	404.09	0.01067	23	16	7	0	0	0.30435	0.69565
CHO	404.111	0.04923	20	20	9	0	0	0.45	1
CHO	404.126	0.00765	24	20	6	0	0	0.25	0.83333
CHO	404.132	0.00501	17	24	11	0	0	0.64706	1.41176
CHO	404.147	0.02886	21	24	8	0	0	0.38095	1.14286
CHO	404.168	0.005	18	28	10	0	0	0.55556	1.55556
CHO	404.184	0.00804	22	28	7	0	0	0.31818	1.27273
CHO	404.205	0.015	19	32	9	0	0	0.47368	1.68421
CHO	404.22	0.00862	23	32	6	0	0	0.26087	1.3913
CHO	404.256	0.01231	24	36	5	0	0	0.20833	1.5
CHO	404.277	0.00817	21	40	7	0	0	0.33333	1.90476
CHO	404.293	0.00625	25	40	4	0	0	0.16	1.6
CHO	406.054	0.02839	18	14	11	0	0	0.61111	0.77778
CHO	406.069	0.0239	22	14	8	0	0	0.36364	0.63636
CHO	406.09	0.05056	19	18	10	0	0	0.52632	0.94737
CHO	406.105	0.0199	23	18	7	0	0	0.30435	0.78261
CHO	406.126	0.03505	20	22	9	0	0	0.45	1.1
CHO	406.142	0.00997	24	22	6	0	0	0.25	0.91667
CHO	406.163	0.01845	21	26	8	0	0	0.38095	1.2381
CHO	406.178	0.00475	25	26	5	0	0	0.2	1.04
CHO	406.184	0.00458	18	30	10	0	0	0.55556	1.66667
CHO	406.199	0.01114	22	30	7	0	0	0.31818	1.36364
CHO	406.22	0.00546	19	34	9	0	0	0.47368	1.78947
CHO	406.236	0.01026	23	34	6	0	0	0.26087	1.47826
CHO	406.272	0.01205	24	38	5	0	0	0.20833	1.58333
CHO	408.012	0.00543	20	8	10	0	0	0.5	0.4
CHO	408.048	0.02285	21	12	9	0	0	0.42857	0.57143
CHO	408.069	0.02662	18	16	11	0	0	0.61111	0.88889
CHO	408.085	0.03108	22	16	8	0	0	0.36364	0.72727
CHO	408.106	0.04746	19	20	10	0	0	0.52632	1.05263
CHO	408.121	0.02201	23	20	7	0	0	0.30435	0.86957
CHO	408.142	0.02345	20	24	9	0	0	0.45	1.2
CHO	408.157	0.00978	24	24	6	0	0	0.25	1
CHO	408.179	0.01262	21	28	8	0	0	0.38095	1.33333
CHO	408.215	0.0113	22	32	7	0	0	0.31818	1.45455
CHO	408.251	0.00675	23	36	6	0	0	0.26087	1.56522
CHO	410.027	0.01263	20	10	10	0	0	0.5	0.5
CHO	410.064	0.03185	21	14	9	0	0	0.42857	0.66667
CHO	410.085	0.02336	18	18	11	0	0	0.61111	1
CHO	410.1	0.0341	22	18	8	0	0	0.36364	0.81818
CHO	410.121	0.02644	19	22	10	0	0	0.52632	1.15789
CHO	410.137	0.02419	23	22	7	0	0	0.30435	0.95652
CHO	410.158	0.01327	20	26	9	0	0	0.45	1.3
CHO	410.173	0.00878	24	26	6	0	0	0.25	1.08333
CHO	410.194	0.00886	21	30	8	0	0	0.38095	1.42857
CHO	410.231	0.01168	22	34	7	0	0	0.31818	1.54545
CHO	410.303	0.00529	24	42	5	0	0	0.20833	1.75
CHO	410.412	0.01361	27	54	2	0	0	0.07407	2
CHO	412.043	0.02736	20	12	10	0	0	0.5	0.6
CHO	412.064	0.00754	17	16	12	0	0	0.70588	0.94118
CHO	412.079	0.045	21	16	9	0	0	0.42857	0.7619
CHO	412.101	0.01391	18	20	11	0	0	0.61111	1.11111
CHO	412.116	0.03664	22	20	8	0	0	0.36364	0.90909
CHO	412.137	0.01386	19	24	10	0	0	0.52632	1.26316
CHO	412.152	0.02178	23	24	7	0	0	0.30435	1.04348
CHO	412.189	0.00779	24	28	6	0	0	0.25	1.16667
CHO	412.21	0.00739	21	32	8	0	0	0.38095	1.52381
CHO	412.246	0.01147	22	36	7	0	0	0.31818	1.63636
CHO	412.283	0.00911	23	40	6	0	0	0.26087	1.73913
CHO	412.319	0.00848	24	44	5	0	0	0.20833	1.83333
CHO	412.355	0.00925	25	48	4	0	0	0.16	1.92
CHO	414.059	0.04729	20	14	10	0	0	0.5	0.7
CHO	414.074	0.00661	24	14	7	0	0	0.29167	0.58333
CHO	414.095	0.05191	21	18	9	0	0	0.42857	0.85714
CHO	414.116	0.01064	18	22	11	0	0	0.61111	1.22222
CHO	414.131	0.03191	22	22	8	0	0	0.36364	1
CHO	414.153	0.01413	19	26	10	0	0	0.52632	1.36842
CHO	414.168	0.01299	23	26	7	0	0	0.30435	1.13043
CHO	414.189	0.00822	20	30	9	0	0	0.45	1.5
CHO	414.204	0.00887	24	30	6	0	0	0.25	1.25
CHO	414.225	0.00856	21	34	8	0	0	0.38095	1.61905
CHO	414.241	0.00628	25	34	5	0	0	0.2	1.36
CHO	414.262	0.00808	22	38	7	0	0	0.31818	1.72727
CHO	414.277	0.00481	26	38	4	0	0	0.15385	1.46154
CHO	414.298	0.01087	23	42	6	0	0	0.26087	1.82609
CHO	414.334	0.00567	24	46	5	0	0	0.20833	1.91667
CHO	416.038	0.02398	19	12	11	0	0	0.57895	0.63158
CHO	416.053	0.00497	23	12	8	0	0	0.34783	0.52174
CHO	416.074	0.0511	20	16	10	0	0	0.5	0.8
CHO	416.09	0.0069	24	16	7	0	0	0.29167	0.66667
CHO	416.111	0.05007	21	20	9	0	0	0.42857	0.95238
CHO	416.126	0.00642	25	20	6	0	0	0.24	0.8
CHO	416.132	0.00538	18	24	11	0	0	0.61111	1.33333
CHO	416.147	0.02851	22	24	8	0	0	0.36364	1.09091
CHO	416.168	0.00759	19	28	10	0	0	0.52632	1.47368
CHO	416.183	0.01283	23	28	7	0	0	0.30435	1.21739
CHO	416.205	0.01345	20	32	9	0	0	0.45	1.6
CHO	416.22	0.0097	24	32	6	0	0	0.25	1.33333
CHO	416.241	0.01112	21	36	8	0	0	0.38095	1.71429
CHO	416.256	0.00511	25	36	5	0	0	0.2	1.44
CHO	416.278	0.00933	22	40	7	0	0	0.31818	1.81818
CHO	418.033	0.00813	22	10	9	0	0	0.40909	0.45455
CHO	418.054	0.03506	19	14	11	0	0	0.57895	0.73684
CHO	418.069	0.01425	23	14	8	0	0	0.34783	0.6087
CHO	418.09	0.05307	20	18	10	0	0	0.5	0.9
CHO	418.105	0.01298	24	18	7	0	0	0.29167	0.75
CHO	418.126	0.04482	21	22	9	0	0	0.42857	1.04762
CHO	418.142	0.00737	25	22	6	0	0	0.24	0.88
CHO	418.147	0.00473	18	26	11	0	0	0.61111	1.44444
CHO	418.163	0.01892	22	26	8	0	0	0.36364	1.18182
CHO	418.184	0.00953	19	30	10	0	0	0.52632	1.57895
CHO	418.199	0.01194	23	30	7	0	0	0.30435	1.30435
CHO	418.22	0.0188	20	34	9	0	0	0.45	1.7
CHO	418.236	0.01265	24	34	6	0	0	0.25	1.41667
CHO	418.257	0.00685	21	38	8	0	0	0.38095	1.80952
CHO	418.272	0.01044	25	38	5	0	0	0.2	1.52
CHO	418.293	0.00519	22	42	7	0	0	0.31818	1.90909
CHO	418.308	0.00547	26	42	4	0	0	0.15385	1.61538
CHO	420.048	0.01403	22	12	9	0	0	0.40909	0.54545
CHO	420.069	0.03127	19	16	11	0	0	0.57895	0.84211
CHO	420.085	0.02	23	16	8	0	0	0.34783	0.69565
CHO	420.106	0.04669	20	20	10	0	0	0.5	1
CHO	420.121	0.01375	24	20	7	0	0	0.29167	0.83333
CHO	420.142	0.03119	21	24	9	0	0	0.42857	1.14286
CHO	420.157	0.00719	25	24	6	0	0	0.24	0.96
CHO	420.178	0.01316	22	28	8	0	0	0.36364	1.27273
CHO	420.2	0.00618	19	32	10	0	0	0.52632	1.68421
CHO	420.215	0.01246	23	32	7	0	0	0.30435	1.3913
CHO	420.236	0.00487	20	36	9	0	0	0.45	1.8
CHO	420.251	0.01071	24	36	6	0	0	0.25	1.5
CHO	420.288	0.0068	25	40	5	0	0	0.2	1.6
CHO	422.027	0.00893	21	10	10	0	0	0.47619	0.47619
CHO	422.049	0.01068	18	14	12	0	0	0.66667	0.77778
CHO	422.064	0.02899	22	14	9	0	0	0.40909	0.63636
CHO	422.085	0.03114	19	18	11	0	0	0.57895	0.94737
CHO	422.1	0.02882	23	18	8	0	0	0.34783	0.78261
CHO	422.121	0.03116	20	22	10	0	0	0.5	1.1
CHO	422.137	0.01741	24	22	7	0	0	0.29167	0.91667
CHO	422.158	0.01657	21	26	9	0	0	0.42857	1.2381
CHO	422.173	0.00877	25	26	6	0	0	0.24	1.04
CHO	422.194	0.00887	22	30	8	0	0	0.36364	1.36364
CHO	422.231	0.0118	23	34	7	0	0	0.30435	1.47826
CHO	422.267	0.01173	24	38	6	0	0	0.25	1.58333
CHO	422.303	0.0119	25	42	5	0	0	0.2	1.68
CHO	424.043	0.02344	21	12	10	0	0	0.47619	0.57143
CHO	424.064	0.01285	18	16	12	0	0	0.66667	0.88889
CHO	424.079	0.04121	22	16	9	0	0	0.40909	0.72727
CHO	424.101	0.02158	19	20	11	0	0	0.57895	1.05263
CHO	424.116	0.03559	23	20	8	0	0	0.34783	0.86957
CHO	424.137	0.02033	20	24	10	0	0	0.5	1.2
CHO	424.152	0.01867	24	24	7	0	0	0.29167	1
CHO	424.173	0.00866	21	28	9	0	0	0.42857	1.33333
CHO	424.189	0.00708	25	28	6	0	0	0.24	1.12
CHO	424.21	0.00767	22	32	8	0	0	0.36364	1.45455
CHO	424.283	0.00621	24	40	6	0	0	0.25	1.66667
CHO	424.428	0.01432	28	56	2	0	0	0.07143	2
CHO	426.022	0.01056	20	10	11	0	0	0.55	0.5
CHO	426.059	0.034	21	14	10	0	0	0.47619	0.66667
CHO	426.095	0.04806	22	18	9	0	0	0.40909	0.81818
CHO	426.116	0.01628	19	22	11	0	0	0.57895	1.15789
CHO	426.131	0.03828	23	22	8	0	0	0.34783	0.95652
CHO	426.168	0.01635	24	26	7	0	0	0.29167	1.08333
CHO	426.189	0.00742	21	30	9	0	0	0.42857	1.42857
CHO	426.204	0.0084	25	30	6	0	0	0.24	1.2
CHO	426.225	0.00803	22	34	8	0	0	0.36364	1.54545
CHO	426.24	0.00615	26	34	5	0	0	0.19231	1.30769
CHO	426.277	0.00521	27	38	4	0	0	0.14815	1.40741
CHO	426.298	0.00836	24	42	6	0	0	0.25	1.75
CHO	426.371	0.0116	26	50	4	0	0	0.15385	1.92308
CHO	428.038	0.02081	20	12	11	0	0	0.55	0.6
CHO	428.074	0.05243	21	16	10	0	0	0.47619	0.7619
CHO	428.089	0.00654	25	16	7	0	0	0.28	0.64
CHO	428.095	0.00762	18	20	12	0	0	0.66667	1.11111
CHO	428.111	0.04804	22	20	9	0	0	0.40909	0.90909
CHO	428.126	0.00789	26	20	6	0	0	0.23077	0.76923
CHO	428.132	0.01143	19	24	11	0	0	0.57895	1.26316
CHO	428.147	0.0272	23	24	8	0	0	0.34783	1.04348
CHO	428.168	0.00734	20	28	10	0	0	0.5	1.4
CHO	428.184	0.01135	24	28	7	0	0	0.29167	1.16667
CHO	428.205	0.0084	21	32	9	0	0	0.42857	1.52381
CHO	428.22	0.0074	25	32	6	0	0	0.24	1.28
CHO	428.241	0.01087	22	36	8	0	0	0.36364	1.63636
CHO	428.256	0.00958	26	36	5	0	0	0.19231	1.38462
CHO	428.277	0.00782	23	40	7	0	0	0.30435	1.73913
CHO	428.293	0.00607	27	40	4	0	0	0.14815	1.48148
CHO	428.35	0.00552	25	48	5	0	0	0.2	1.92
CHO	430.017	0.00619	19	10	12	0	0	0.63158	0.52632
CHO	430.054	0.03283	20	14	11	0	0	0.55	0.7
CHO	430.09	0.06039	21	18	10	0	0	0.47619	0.85714
CHO	430.105	0.01056	25	18	7	0	0	0.28	0.72
CHO	430.126	0.041	22	22	9	0	0	0.40909	1
CHO	430.148	0.00951	19	26	11	0	0	0.57895	1.36842
CHO	430.163	0.01758	23	26	8	0	0	0.34783	1.13043
CHO	430.184	0.00651	20	30	10	0	0	0.5	1.5
CHO	430.199	0.01362	24	30	7	0	0	0.29167	1.25
CHO	430.22	0.00963	21	34	9	0	0	0.42857	1.61905
CHO	430.236	0.00978	25	34	6	0	0	0.24	1.36
CHO	430.272	0.01184	26	38	5	0	0	0.19231	1.46154
CHO	430.293	0.01094	23	42	7	0	0	0.30435	1.82609
CHO	432.033	0.01164	19	12	12	0	0	0.63158	0.63158
CHO	432.048	0.0092	23	12	9	0	0	0.3913	0.52174
CHO	432.069	0.04115	20	16	11	0	0	0.55	0.8
CHO	432.085	0.01214	24	16	8	0	0	0.33333	0.66667
CHO	432.106	0.05917	21	20	10	0	0	0.47619	0.95238
CHO	432.121	0.0147	25	20	7	0	0	0.28	0.8
CHO	432.142	0.02973	22	24	9	0	0	0.40909	1.09091
CHO	432.157	0.00946	26	24	6	0	0	0.23077	0.92308
CHO	432.178	0.01172	23	28	8	0	0	0.34783	1.21739
CHO	432.2	0.01022	20	32	10	0	0	0.5	1.6
CHO	432.215	0.00896	24	32	7	0	0	0.29167	1.33333
CHO	432.236	0.02308	21	36	9	0	0	0.42857	1.71429
CHO	432.251	0.01132	25	36	6	0	0	0.24	1.44
CHO	432.288	0.01655	26	40	5	0	0	0.19231	1.53846
CHO	432.324	0.00627	27	44	4	0	0	0.14815	1.62963
CHO	434.027	0.00866	22	10	10	0	0	0.45455	0.45455
CHO	434.049	0.01716	19	14	12	0	0	0.63158	0.73684
CHO	434.064	0.02015	23	14	9	0	0	0.3913	0.6087
CHO	434.085	0.04138	20	18	11	0	0	0.55	0.9
CHO	434.1	0.02221	24	18	8	0	0	0.33333	0.75
CHO	434.121	0.06635	21	22	10	0	0	0.47619	1.04762
CHO	434.137	0.01687	25	22	7	0	0	0.28	0.88
CHO	434.158	0.02278	22	26	9	0	0	0.40909	1.18182
CHO	434.194	0.01002	23	30	8	0	0	0.34783	1.30435
CHO	434.215	0.01217	20	34	10	0	0	0.5	1.7
CHO	434.231	0.01256	24	34	7	0	0	0.29167	1.41667
CHO	434.267	0.01203	25	38	6	0	0	0.24	1.52
CHO	434.303	0.00678	26	42	5	0	0	0.19231	1.61538
CHO	434.34	0.00553	27	46	4	0	0	0.14815	1.7037
CHO	436.043	0.01925	22	12	10	0	0	0.45455	0.54545
CHO	436.064	0.01871	19	16	12	0	0	0.63158	0.84211
CHO	436.08	0.03369	23	16	9	0	0	0.3913	0.69565
CHO	436.101	0.03505	20	20	11	0	0	0.55	1
CHO	436.116	0.02618	24	20	8	0	0	0.33333	0.83333
CHO	436.137	0.02539	21	24	10	0	0	0.47619	1.14286
CHO	436.152	0.01369	25	24	7	0	0	0.28	0.96
CHO	436.174	0.01217	22	28	9	0	0	0.40909	1.27273
CHO	436.21	0.01021	23	32	8	0	0	0.34783	1.3913
CHO	436.231	0.00551	20	36	10	0	0	0.5	1.8
CHO	436.246	0.00976	24	36	7	0	0	0.29167	1.5
CHO	436.282	0.00659	25	40	6	0	0	0.24	1.6
CHO	438.022	0.00899	21	10	11	0	0	0.52381	0.47619
CHO	438.059	0.02952	22	14	10	0	0	0.45455	0.63636
CHO	438.08	0.01618	19	18	12	0	0	0.63158	0.94737
CHO	438.095	0.0384	23	18	9	0	0	0.3913	0.78261
CHO	438.116	0.0186	20	22	11	0	0	0.55	1.1
CHO	438.131	0.0307	24	22	8	0	0	0.33333	0.91667
CHO	438.153	0.01471	21	26	10	0	0	0.47619	1.2381
CHO	438.168	0.01117	25	26	7	0	0	0.28	1.04
CHO	438.189	0.00872	22	30	9	0	0	0.40909	1.36364
CHO	438.225	0.00839	23	34	8	0	0	0.34783	1.47826
CHO	438.262	0.00719	24	38	7	0	0	0.29167	1.58333
CHO	438.444	0.01036	29	58	2	0	0	0.06897	2
CHO	440.038	0.02175	21	12	11	0	0	0.52381	0.57143
CHO	440.074	0.04297	22	16	10	0	0	0.45455	0.72727
CHO	440.095	0.0121	19	20	12	0	0	0.63158	1.05263
CHO	440.111	0.05058	23	20	9	0	0	0.3913	0.86957
CHO	440.132	0.0132	20	24	11	0	0	0.55	1.2
CHO	440.147	0.02638	24	24	8	0	0	0.33333	1
CHO	440.168	0.01133	21	28	10	0	0	0.47619	1.33333
CHO	440.184	0.01308	25	28	7	0	0	0.28	1.12
CHO	440.205	0.00916	22	32	9	0	0	0.40909	1.45455
CHO	440.314	0.00767	25	44	6	0	0	0.24	1.76
CHO	440.386	0.00849	27	52	4	0	0	0.14815	1.92593
CHO	442.017	0.00639	20	10	12	0	0	0.6	0.5
CHO	442.054	0.03978	21	14	11	0	0	0.52381	0.66667
CHO	442.09	0.05722	22	18	10	0	0	0.45455	0.81818
CHO	442.111	0.01078	19	22	12	0	0	0.63158	1.15789
CHO	442.126	0.04072	23	22	9	0	0	0.3913	0.95652
CHO	442.148	0.00541	20	26	11	0	0	0.55	1.3
CHO	442.163	0.01783	24	26	8	0	0	0.33333	1.08333
CHO	442.184	0.00747	21	30	10	0	0	0.47619	1.42857
CHO	442.199	0.00894	25	30	7	0	0	0.28	1.2
CHO	442.22	0.00715	22	34	9	0	0	0.40909	1.54545
CHO	442.236	0.00571	26	34	6	0	0	0.23077	1.30769
CHO	442.257	0.00809	23	38	8	0	0	0.34783	1.65217
CHO	442.272	0.0105	27	38	5	0	0	0.18519	1.40741
CHO	442.293	0.00795	24	42	7	0	0	0.29167	1.75
CHO	442.308	0.01201	28	42	4	0	0	0.14286	1.5
CHO	444.033	0.01452	20	12	12	0	0	0.6	0.6
CHO	444.069	0.04605	21	16	11	0	0	0.52381	0.7619
CHO	444.085	0.00901	25	16	8	0	0	0.32	0.64
CHO	444.106	0.0557	22	20	10	0	0	0.45455	0.90909
CHO	444.121	0.00982	26	20	7	0	0	0.26923	0.76923
CHO	444.142	0.03256	23	24	9	0	0	0.3913	1.04348
CHO	444.157	0.0057	27	24	6	0	0	0.22222	0.88889
CHO	444.163	0.00611	20	28	11	0	0	0.55	1.4
CHO	444.178	0.01659	24	28	8	0	0	0.33333	1.16667
CHO	444.2	0.00792	21	32	10	0	0	0.47619	1.52381
CHO	444.215	0.01013	25	32	7	0	0	0.28	1.28
CHO	444.236	0.00867	22	36	9	0	0	0.40909	1.63636
CHO	444.251	0.01057	26	36	6	0	0	0.23077	1.38462
CHO	444.288	0.01233	27	40	5	0	0	0.18519	1.48148
CHO	444.309	0.01253	24	44	7	0	0	0.29167	1.83333
CHO	446.027	0.00589	23	10	10	0	0	0.43478	0.43478
CHO	446.048	0.02001	20	14	12	0	0	0.6	0.7
CHO	446.064	0.01266	24	14	9	0	0	0.375	0.58333
CHO	446.085	0.05083	21	18	11	0	0	0.52381	0.85714
CHO	446.1	0.01797	25	18	8	0	0	0.32	0.72
CHO	446.121	0.0393	22	22	10	0	0	0.45455	1
CHO	446.137	0.01076	26	22	7	0	0	0.26923	0.84615
CHO	446.158	0.02322	23	26	9	0	0	0.3913	1.13043
CHO	446.194	0.01448	24	30	8	0	0	0.33333	1.25
CHO	446.215	0.00781	21	34	10	0	0	0.47619	1.61905
CHO	446.252	0.00918	22	38	9	0	0	0.40909	1.72727
CHO	446.267	0.01351	26	38	6	0	0	0.23077	1.46154
CHO	446.303	0.01494	27	42	5	0	0	0.18519	1.55556
CHO	448.043	0.01165	23	12	10	0	0	0.43478	0.52174
CHO	448.064	0.02262	20	16	12	0	0	0.6	0.8
CHO	448.079	0.02549	24	16	9	0	0	0.375	0.66667
CHO	448.101	0.03942	21	20	11	0	0	0.52381	0.95238
CHO	448.116	0.02534	25	20	8	0	0	0.32	0.8
CHO	448.137	0.03174	22	24	10	0	0	0.45455	1.09091
CHO	448.152	0.01496	26	24	7	0	0	0.26923	0.92308
CHO	448.173	0.01445	23	28	9	0	0	0.3913	1.21739
CHO	448.194	0.00654	20	32	11	0	0	0.55	1.6
CHO	448.21	0.01046	24	32	8	0	0	0.33333	1.33333
CHO	448.231	0.00858	21	36	10	0	0	0.47619	1.71429
CHO	448.246	0.01001	25	36	7	0	0	0.28	1.44
CHO	448.267	0.00521	22	40	9	0	0	0.40909	1.81818
CHO	448.319	0.00964	27	44	5	0	0	0.18519	1.62963
CHO	450.023	0.00695	22	10	11	0	0	0.5	0.45455
CHO	450.044	0.00537	19	14	13	0	0	0.68421	0.73684
CHO	450.059	0.0249	23	14	10	0	0	0.43478	0.6087
CHO	450.08	0.02142	20	18	12	0	0	0.6	0.9
CHO	450.095	0.03527	24	18	9	0	0	0.375	0.75
CHO	450.116	0.0317	21	22	11	0	0	0.52381	1.04762
CHO	450.153	0.01855	22	26	10	0	0	0.45455	1.18182
CHO	450.168	0.01336	26	26	7	0	0	0.26923	1
CHO	450.189	0.01085	23	30	9	0	0	0.3913	1.30435
CHO	450.225	0.01084	24	34	8	0	0	0.33333	1.41667
CHO	450.262	0.01177	25	38	7	0	0	0.28	1.52
CHO	450.298	0.01282	26	42	6	0	0	0.23077	1.61538
CHO	452.038	0.01777	22	12	11	0	0	0.5	0.54545
CHO	452.059	0.00684	19	16	13	0	0	0.68421	0.84211
CHO	452.074	0.03659	23	16	10	0	0	0.43478	0.69565
CHO	452.095	0.02046	20	20	12	0	0	0.6	1
CHO	452.111	0.04273	24	20	9	0	0	0.375	0.83333
CHO	452.132	0.01873	21	24	11	0	0	0.52381	1.14286
CHO	452.147	0.02729	25	24	8	0	0	0.32	0.96
CHO	452.184	0.01104	26	28	7	0	0	0.26923	1.07692
CHO	452.22	0.00514	27	32	6	0	0	0.22222	1.18519
CHO	452.241	0.01358	24	36	8	0	0	0.33333	1.5
CHO	452.256	0.00546	28	36	5	0	0	0.17857	1.28571
CHO	452.277	0.00816	25	40	7	0	0	0.28	1.6
CHO	452.314	0.00639	26	44	6	0	0	0.23077	1.69231
CHO	452.459	0.01388	30	60	2	0	0	0.06667	2
CHO	454.017	0.00558	21	10	12	0	0	0.57143	0.47619
CHO	454.054	0.03007	22	14	11	0	0	0.5	0.63636
CHO	454.075	0.00842	19	18	13	0	0	0.68421	0.94737
CHO	454.09	0.0517	23	18	10	0	0	0.43478	0.78261
CHO	454.111	0.01352	20	22	12	0	0	0.6	1.1
CHO	454.126	0.04308	24	22	9	0	0	0.375	0.91667
CHO	454.147	0.01243	21	26	11	0	0	0.52381	1.2381
CHO	454.163	0.02394	25	26	8	0	0	0.32	1.04
CHO	454.184	0.00815	22	30	10	0	0	0.45455	1.36364
CHO	454.199	0.00754	26	30	7	0	0	0.26923	1.15385
CHO	454.22	0.00684	23	34	9	0	0	0.3913	1.47826
CHO	454.235	0.00531	27	34	6	0	0	0.22222	1.25926
CHO	454.257	0.00918	24	38	8	0	0	0.33333	1.58333
CHO	454.272	0.00994	28	38	5	0	0	0.17857	1.35714
CHO	454.293	0.00801	25	42	7	0	0	0.28	1.68
CHO	454.33	0.00782	26	46	6	0	0	0.23077	1.76923
CHO	456.033	0.01497	21	12	12	0	0	0.57143	0.57143
CHO	456.069	0.04413	22	16	11	0	0	0.5	0.72727
CHO	456.106	0.05748	23	20	10	0	0	0.43478	0.86957
CHO	456.127	0.01119	20	24	12	0	0	0.6	1.2
CHO	456.142	0.03894	24	24	9	0	0	0.375	1
CHO	456.163	0.00653	21	28	11	0	0	0.52381	1.33333
CHO	456.179	0.01501	25	28	8	0	0	0.32	1.12
CHO	456.2	0.00778	22	32	10	0	0	0.45455	1.45455
CHO	456.215	0.00886	26	32	7	0	0	0.26923	1.23077
CHO	456.236	0.00772	23	36	9	0	0	0.3913	1.56522
CHO	456.251	0.01109	27	36	6	0	0	0.22222	1.33333
CHO	456.272	0.0085	24	40	8	0	0	0.33333	1.66667
CHO	456.288	0.01316	28	40	5	0	0	0.17857	1.42857
CHO	456.309	0.00813	25	44	7	0	0	0.28	1.76
CHO	456.324	0.00862	29	44	4	0	0	0.13793	1.51724
CHO	456.345	0.0062	26	48	6	0	0	0.23077	1.84615
CHO	458.012	0.0053	20	10	13	0	0	0.65	0.5
CHO	458.049	0.02264	21	14	12	0	0	0.57143	0.66667
CHO	458.064	0.00664	25	14	9	0	0	0.36	0.56
CHO	458.085	0.0476	22	18	11	0	0	0.5	0.81818
CHO	458.106	0.00526	19	22	13	0	0	0.68421	1.15789
CHO	458.121	0.04457	23	22	10	0	0	0.43478	0.95652
CHO	458.137	0.00806	27	22	7	0	0	0.25926	0.81481
CHO	458.158	0.02509	24	26	9	0	0	0.375	1.08333
CHO	458.179	0.00758	21	30	11	0	0	0.52381	1.42857
CHO	458.194	0.0129	25	30	8	0	0	0.32	1.2
CHO	458.23	0.00953	26	34	7	0	0	0.26923	1.30769
CHO	458.252	0.00862	23	38	9	0	0	0.3913	1.65217
CHO	458.267	0.01168	27	38	6	0	0	0.22222	1.40741
CHO	458.288	0.00843	24	42	8	0	0	0.33333	1.75
CHO	458.303	0.01549	28	42	5	0	0	0.17857	1.5
CHO	458.324	0.01502	25	46	7	0	0	0.28	1.84
CHO	458.34	0.00625	29	46	4	0	0	0.13793	1.58621
CHO	460.043	0.00898	24	12	10	0	0	0.41667	0.5
CHO	460.064	0.02991	21	16	12	0	0	0.57143	0.7619
CHO	460.08	0.01158	25	16	9	0	0	0.36	0.64
CHO	460.101	0.05031	22	20	11	0	0	0.5	0.90909
CHO	460.116	0.01781	26	20	8	0	0	0.30769	0.76923
CHO	460.137	0.02992	23	24	10	0	0	0.43478	1.04348
CHO	460.173	0.02237	24	28	9	0	0	0.375	1.16667
CHO	460.21	0.01138	25	32	8	0	0	0.32	1.28
CHO	460.231	0.00774	22	36	10	0	0	0.45455	1.63636
CHO	460.246	0.01403	26	36	7	0	0	0.26923	1.38462
CHO	460.267	0.00939	23	40	9	0	0	0.3913	1.73913
CHO	460.282	0.01718	27	40	6	0	0	0.22222	1.48148
CHO	460.319	0.01377	28	44	5	0	0	0.17857	1.57143
CHO	462.059	0.01879	24	14	10	0	0	0.41667	0.58333
CHO	462.08	0.03119	21	18	12	0	0	0.57143	0.85714
CHO	462.095	0.0261	25	18	9	0	0	0.36	0.72
CHO	462.116	0.03367	22	22	11	0	0	0.5	1
CHO	462.132	0.02311	26	22	8	0	0	0.30769	0.84615
CHO	462.153	0.02306	23	26	10	0	0	0.43478	1.13043
CHO	462.168	0.00928	27	26	7	0	0	0.25926	0.96296
CHO	462.189	0.01267	24	30	9	0	0	0.375	1.25
CHO	462.225	0.0086	25	34	8	0	0	0.32	1.36
CHO	462.262	0.01102	26	38	7	0	0	0.26923	1.46154
CHO	462.298	0.01667	27	42	6	0	0	0.22222	1.55556
CHO	462.335	0.0052	28	46	5	0	0	0.17857	1.64286
CHO	464.038	0.01361	23	12	11	0	0	0.47826	0.52174
CHO	464.059	0.01103	20	16	13	0	0	0.65	0.8
CHO	464.074	0.02967	24	16	10	0	0	0.41667	0.66667
CHO	464.095	0.02714	21	20	12	0	0	0.57143	0.95238
CHO	464.111	0.0278	25	20	9	0	0	0.36	0.8
CHO	464.132	0.0226	22	24	11	0	0	0.5	1.09091
CHO	464.147	0.02116	26	24	8	0	0	0.30769	0.92308
CHO	464.168	0.01361	23	28	10	0	0	0.43478	1.21739
CHO	464.184	0.01089	27	28	7	0	0	0.25926	1.03704
CHO	464.205	0.01086	24	32	9	0	0	0.375	1.33333
CHO	464.226	0.00513	21	36	11	0	0	0.52381	1.71429
CHO	464.241	0.00921	25	36	8	0	0	0.32	1.44
CHO	464.277	0.01185	26	40	7	0	0	0.26923	1.53846
CHO	466.054	0.02292	23	14	11	0	0	0.47826	0.6087
CHO	466.075	0.01147	20	18	13	0	0	0.65	0.9
CHO	466.09	0.04124	24	18	10	0	0	0.41667	0.75
CHO	466.111	0.01963	21	22	12	0	0	0.57143	1.04762
CHO	466.126	0.03706	25	22	9	0	0	0.36	0.88
CHO	466.148	0.01813	22	26	11	0	0	0.5	1.18182
CHO	466.163	0.02073	26	26	8	0	0	0.30769	1
CHO	466.184	0.00872	23	30	10	0	0	0.43478	1.30435
CHO	466.199	0.00586	27	30	7	0	0	0.25926	1.11111
CHO	466.22	0.00835	24	34	9	0	0	0.375	1.41667
CHO	466.257	0.01269	25	38	8	0	0	0.32	1.52
CHO	466.293	0.00824	26	42	7	0	0	0.26923	1.61538
CHO	466.475	0.00967	31	62	2	0	0	0.06452	2
CHO	468.033	0.01177	22	12	12	0	0	0.54545	0.54545
CHO	468.069	0.03761	23	16	11	0	0	0.47826	0.69565
CHO	468.09	0.00853	20	20	13	0	0	0.65	1
CHO	468.106	0.04816	24	20	10	0	0	0.41667	0.83333
CHO	468.127	0.01338	21	24	12	0	0	0.57143	1.14286
CHO	468.142	0.032	25	24	9	0	0	0.36	0.96
CHO	468.163	0.00685	22	28	11	0	0	0.5	1.27273
CHO	468.178	0.01448	26	28	8	0	0	0.30769	1.07692
CHO	468.215	0.00857	27	32	7	0	0	0.25926	1.18519
CHO	468.236	0.00769	24	36	9	0	0	0.375	1.5
CHO	468.288	0.01056	29	40	5	0	0	0.17241	1.37931
CHO	468.324	0.00731	30	44	4	0	0	0.13333	1.46667
CHO	468.345	0.00515	27	48	6	0	0	0.22222	1.77778
CHO	470.049	0.02423	22	14	12	0	0	0.54545	0.63636
CHO	470.085	0.04883	23	18	11	0	0	0.47826	0.78261
CHO	470.106	0.00578	20	22	13	0	0	0.65	1.1
CHO	470.121	0.04637	24	22	10	0	0	0.41667	0.91667
CHO	470.158	0.02703	25	26	9	0	0	0.36	1.04
CHO	470.179	0.0089	22	30	11	0	0	0.5	1.36364
CHO	470.194	0.01511	26	30	8	0	0	0.30769	1.15385
CHO	470.23	0.00841	27	34	7	0	0	0.25926	1.25926
CHO	470.251	0.00642	24	38	9	0	0	0.375	1.58333
CHO	470.267	0.01105	28	38	6	0	0	0.21429	1.35714
CHO	470.288	0.00798	25	42	8	0	0	0.32	1.68
CHO	470.303	0.02007	29	42	5	0	0	0.17241	1.44828
CHO	470.34	0.01437	30	46	4	0	0	0.13333	1.53333
CHO	472.028	0.01031	21	12	13	0	0	0.61905	0.57143
CHO	472.064	0.03544	22	16	12	0	0	0.54545	0.72727
CHO	472.08	0.00987	26	16	9	0	0	0.34615	0.61538
CHO	472.101	0.04765	23	20	11	0	0	0.47826	0.86957
CHO	472.137	0.03675	24	24	10	0	0	0.41667	1
CHO	472.152	0.00642	28	24	7	0	0	0.25	0.85714
CHO	472.173	0.02181	25	28	9	0	0	0.36	1.12
CHO	472.21	0.01073	26	32	8	0	0	0.30769	1.23077
CHO	472.231	0.00527	23	36	10	0	0	0.43478	1.56522
CHO	472.246	0.01042	27	36	7	0	0	0.25926	1.33333
CHO	472.283	0.01432	28	40	6	0	0	0.21429	1.42857
CHO	472.304	0.00699	25	44	8	0	0	0.32	1.76
CHO	472.319	0.0235	29	44	5	0	0	0.17241	1.51724
CHO	472.34	0.00765	26	48	7	0	0	0.26923	1.84615
CHO	472.355	0.01364	30	48	4	0	0	0.13333	1.6
CHO	474.043	0.01221	21	14	13	0	0	0.61905	0.66667
CHO	474.059	0.01285	25	14	10	0	0	0.4	0.56
CHO	474.08	0.03428	22	18	12	0	0	0.54545	0.81818
CHO	474.095	0.01674	26	18	9	0	0	0.34615	0.69231
CHO	474.116	0.03999	23	22	11	0	0	0.47826	0.95652
CHO	474.131	0.01349	27	22	8	0	0	0.2963	0.81481
CHO	474.153	0.02684	24	26	10	0	0	0.41667	1.08333
CHO	474.168	0.00872	28	26	7	0	0	0.25	0.92857
CHO	474.189	0.01357	25	30	9	0	0	0.36	1.2
CHO	474.225	0.01131	26	34	8	0	0	0.30769	1.30769
CHO	474.262	0.01236	27	38	7	0	0	0.25926	1.40741
CHO	474.298	0.01677	28	42	6	0	0	0.21429	1.5
CHO	474.334	0.01384	29	46	5	0	0	0.17241	1.58621
CHO	476.059	0.01806	21	16	13	0	0	0.61905	0.7619
CHO	476.074	0.02109	25	16	10	0	0	0.4	0.64
CHO	476.096	0.03273	22	20	12	0	0	0.54545	0.90909
CHO	476.111	0.02361	26	20	9	0	0	0.34615	0.76923
CHO	476.132	0.02795	23	24	11	0	0	0.47826	1.04348
CHO	476.147	0.01945	27	24	8	0	0	0.2963	0.88889
CHO	476.168	0.01864	24	28	10	0	0	0.41667	1.16667
CHO	476.183	0.00771	28	28	7	0	0	0.25	1
CHO	476.204	0.00995	25	32	9	0	0	0.36	1.28
CHO	476.241	0.00926	26	36	8	0	0	0.30769	1.38462
CHO	476.262	0.00543	23	40	10	0	0	0.43478	1.73913
CHO	476.277	0.01676	27	40	7	0	0	0.25926	1.48148
CHO	476.314	0.01549	28	44	6	0	0	0.21429	1.57143
CHO	478.054	0.0235	24	14	11	0	0	0.45833	0.58333
CHO	478.09	0.03096	25	18	10	0	0	0.4	0.72
CHO	478.111	0.02825	22	22	12	0	0	0.54545	1
CHO	478.126	0.02923	26	22	9	0	0	0.34615	0.84615
CHO	478.148	0.0164	23	26	11	0	0	0.47826	1.13043
CHO	478.163	0.02137	27	26	8	0	0	0.2963	0.96296
CHO	478.184	0.0157	24	30	10	0	0	0.41667	1.25
CHO	478.257	0.01235	26	38	8	0	0	0.30769	1.46154
CHO	478.293	0.01021	27	42	7	0	0	0.25926	1.55556
CHO	478.33	0.009	28	46	6	0	0	0.21429	1.64286
CHO	480.033	0.01212	23	12	12	0	0	0.52174	0.52174
CHO	480.069	0.03084	24	16	11	0	0	0.45833	0.66667
CHO	480.09	0.01691	21	20	13	0	0	0.61905	0.95238
CHO	480.106	0.04142	25	20	10	0	0	0.4	0.8
CHO	480.127	0.0172	22	24	12	0	0	0.54545	1.09091
CHO	480.142	0.03092	26	24	9	0	0	0.34615	0.92308
CHO	480.163	0.01169	23	28	11	0	0	0.47826	1.21739
CHO	480.179	0.01439	27	28	8	0	0	0.2963	1.03704
CHO	480.2	0.01133	24	32	10	0	0	0.41667	1.33333
CHO	480.215	0.00798	28	32	7	0	0	0.25	1.14286
CHO	480.236	0.00885	25	36	9	0	0	0.36	1.44
CHO	480.272	0.0108	26	40	8	0	0	0.30769	1.53846
CHO	480.288	0.00565	30	40	5	0	0	0.16667	1.33333
CHO	480.309	0.01143	27	44	7	0	0	0.25926	1.62963
CHO	480.491	0.01063	32	64	2	0	0	0.0625	2
CHO	482.049	0.0215	23	14	12	0	0	0.52174	0.6087
CHO	482.085	0.04499	24	18	11	0	0	0.45833	0.75
CHO	482.106	0.01234	21	22	13	0	0	0.61905	1.04762
CHO	482.121	0.04969	25	22	10	0	0	0.4	0.88
CHO	482.142	0.01017	22	26	12	0	0	0.54545	1.18182
CHO	482.158	0.03278	26	26	9	0	0	0.34615	1
CHO	482.194	0.01228	27	30	8	0	0	0.2963	1.11111
CHO	482.23	0.00724	28	34	7	0	0	0.25	1.21429
CHO	482.252	0.00897	25	38	9	0	0	0.36	1.52
CHO	482.288	0.00836	26	42	8	0	0	0.30769	1.61538
CHO	484.028	0.0092	22	12	13	0	0	0.59091	0.54545
CHO	484.064	0.03504	23	16	12	0	0	0.52174	0.69565
CHO	484.079	0.00695	27	16	9	0	0	0.33333	0.59259
CHO	484.101	0.05288	24	20	11	0	0	0.45833	0.83333
CHO	484.137	0.04595	25	24	10	0	0	0.4	0.96
CHO	484.173	0.01706	26	28	9	0	0	0.34615	1.07692
CHO	484.194	0.00749	23	32	11	0	0	0.47826	1.3913
CHO	484.21	0.00857	27	32	8	0	0	0.2963	1.18519
CHO	484.246	0.01009	28	36	7	0	0	0.25	1.28571
CHO	484.267	0.00895	25	40	9	0	0	0.36	1.6
CHO	484.282	0.01434	29	40	6	0	0	0.2069	1.37931
CHO	484.304	0.00865	26	44	8	0	0	0.30769	1.69231
CHO	484.319	0.01912	30	44	5	0	0	0.16667	1.46667
CHO	484.34	0.00677	27	48	7	0	0	0.25926	1.77778
CHO	486.044	0.01276	22	14	13	0	0	0.59091	0.63636
CHO	486.08	0.04312	23	18	12	0	0	0.52174	0.78261
CHO	486.095	0.01361	27	18	9	0	0	0.33333	0.66667
CHO	486.116	0.03986	24	22	11	0	0	0.45833	0.91667
CHO	486.132	0.00717	28	22	8	0	0	0.28571	0.78571
CHO	486.153	0.03106	25	26	10	0	0	0.4	1.04
CHO	486.168	0.00595	29	26	7	0	0	0.24138	0.89655
CHO	486.189	0.01455	26	30	9	0	0	0.34615	1.15385
CHO	486.21	0.00617	23	34	11	0	0	0.47826	1.47826
CHO	486.225	0.01246	27	34	8	0	0	0.2963	1.25926
CHO	486.247	0.00748	24	38	10	0	0	0.41667	1.58333
CHO	486.262	0.01097	28	38	7	0	0	0.25	1.35714
CHO	486.298	0.02486	29	42	6	0	0	0.2069	1.44828
CHO	486.319	0.00811	26	46	8	0	0	0.30769	1.76923
CHO	486.334	0.03445	30	46	5	0	0	0.16667	1.53333
CHO	488.038	0.00718	25	12	11	0	0	0.44	0.48
CHO	488.059	0.02087	22	16	13	0	0	0.59091	0.72727
CHO	488.074	0.01133	26	16	10	0	0	0.38462	0.61538
CHO	488.096	0.03701	23	20	12	0	0	0.52174	0.86957
CHO	488.111	0.01475	27	20	9	0	0	0.33333	0.74074
CHO	488.116	0.00588	20	24	14	0	0	0.7	1.2
CHO	488.132	0.03788	24	24	11	0	0	0.45833	1
CHO	488.147	0.01286	28	24	8	0	0	0.28571	0.85714
CHO	488.168	0.01947	25	28	10	0	0	0.4	1.12
CHO	488.205	0.01052	26	32	9	0	0	0.34615	1.23077
CHO	488.226	0.00758	23	36	11	0	0	0.47826	1.56522
CHO	488.241	0.01044	27	36	8	0	0	0.2963	1.33333
CHO	488.278	0.01659	28	40	7	0	0	0.25	1.42857
CHO	488.298	0.0054	25	44	9	0	0	0.36	1.76
CHO	488.35	0.02426	30	48	5	0	0	0.16667	1.6
CHO	490.054	0.01595	25	14	11	0	0	0.44	0.56
CHO	490.075	0.0231	22	18	13	0	0	0.59091	0.81818
CHO	490.09	0.02421	26	18	10	0	0	0.38462	0.69231
CHO	490.111	0.03301	23	22	12	0	0	0.52174	0.95652
CHO	490.127	0.0226	27	22	9	0	0	0.33333	0.81481
CHO	490.148	0.0282	24	26	11	0	0	0.45833	1.08333
CHO	490.163	0.01678	28	26	8	0	0	0.28571	0.92857
CHO	490.184	0.01329	25	30	10	0	0	0.4	1.2
CHO	490.199	0.00662	29	30	7	0	0	0.24138	1.03448
CHO	490.22	0.01126	26	34	9	0	0	0.34615	1.30769
CHO	490.257	0.01302	27	38	8	0	0	0.2963	1.40741
CHO	490.293	0.01628	28	42	7	0	0	0.25	1.5
CHO	490.329	0.01643	29	46	6	0	0	0.2069	1.58621
CHO	490.366	0.01028	30	50	5	0	0	0.16667	1.66667
CHO	492.033	0.00813	24	12	12	0	0	0.5	0.5
CHO	492.091	0.016	22	20	13	0	0	0.59091	0.90909
CHO	492.106	0.03513	26	20	10	0	0	0.38462	0.76923
CHO	492.127	0.02354	23	24	12	0	0	0.52174	1.04348
CHO	492.142	0.0311	27	24	9	0	0	0.33333	0.88889
CHO	492.163	0.01435	24	28	11	0	0	0.45833	1.16667
CHO	492.178	0.01437	28	28	8	0	0	0.28571	1
CHO	492.2	0.01202	25	32	10	0	0	0.4	1.28
CHO	492.215	0.00612	29	32	7	0	0	0.24138	1.10345
CHO	492.236	0.01124	26	36	9	0	0	0.34615	1.38462
CHO	492.272	0.0153	27	40	8	0	0	0.2963	1.48148
CHO	492.309	0.01171	28	44	7	0	0	0.25	1.57143
CHO	492.345	0.00959	29	48	6	0	0	0.2069	1.65517
CHO	494.049	0.01836	24	14	12	0	0	0.5	0.58333
CHO	494.07	0.00744	21	18	14	0	0	0.66667	0.85714
CHO	494.085	0.03985	25	18	11	0	0	0.44	0.72
CHO	494.106	0.01539	22	22	13	0	0	0.59091	1
CHO	494.121	0.03872	26	22	10	0	0	0.38462	0.84615
CHO	494.143	0.01789	23	26	12	0	0	0.52174	1.13043
CHO	494.158	0.02985	27	26	9	0	0	0.33333	0.96296
CHO	494.179	0.00806	24	30	11	0	0	0.45833	1.25
CHO	494.194	0.01319	28	30	8	0	0	0.28571	1.07143
CHO	494.231	0.00613	29	34	7	0	0	0.24138	1.17241
CHO	494.252	0.0108	26	38	9	0	0	0.34615	1.46154
CHO	494.288	0.01219	27	42	8	0	0	0.2963	1.55556
CHO	494.506	0.00943	33	66	2	0	0	0.06061	2
CHO	496.028	0.00728	23	12	13	0	0	0.56522	0.52174
CHO	496.064	0.0319	24	16	12	0	0	0.5	0.66667
CHO	496.085	0.00702	21	20	14	0	0	0.66667	0.95238
CHO	496.101	0.04933	25	20	11	0	0	0.44	0.8
CHO	496.122	0.01143	22	24	13	0	0	0.59091	1.09091
CHO	496.137	0.04304	26	24	10	0	0	0.38462	0.92308
CHO	496.158	0.01084	23	28	12	0	0	0.52174	1.21739
CHO	496.173	0.02565	27	28	9	0	0	0.33333	1.03704
CHO	496.21	0.0085	28	32	8	0	0	0.28571	1.14286
CHO	496.231	0.00932	25	36	10	0	0	0.4	1.44
CHO	496.246	0.00624	29	36	7	0	0	0.24138	1.24138
CHO	496.267	0.0087	26	40	9	0	0	0.34615	1.53846
CHO	496.282	0.00612	30	40	6	0	0	0.2	1.33333
CHO	496.303	0.00764	27	44	8	0	0	0.2963	1.62963
CHO	496.34	0.00839	28	48	7	0	0	0.25	1.71429
CHO	498.043	0.01657	23	14	13	0	0	0.56522	0.6087
CHO	498.08	0.03527	24	18	12	0	0	0.5	0.75
CHO	498.116	0.04888	25	22	11	0	0	0.44	0.88
CHO	498.137	0.00774	22	26	13	0	0	0.59091	1.18182
CHO	498.153	0.0362	26	26	10	0	0	0.38462	1
CHO	498.189	0.01447	27	30	9	0	0	0.33333	1.11111
CHO	498.225	0.00681	28	34	8	0	0	0.28571	1.21429
CHO	498.262	0.0119	29	38	7	0	0	0.24138	1.31034
CHO	498.283	0.0064	26	42	9	0	0	0.34615	1.61538
CHO	498.298	0.01802	30	42	6	0	0	0.2	1.4
CHO	498.32	0.00895	27	46	8	0	0	0.2963	1.7037
CHO	498.335	0.00603	31	46	5	0	0	0.16129	1.48387
CHO	500.059	0.02299	23	16	13	0	0	0.56522	0.69565
CHO	500.074	0.01193	27	16	10	0	0	0.37037	0.59259
CHO	500.095	0.04452	24	20	12	0	0	0.5	0.83333
CHO	500.111	0.0082	28	20	9	0	0	0.32143	0.71429
CHO	500.132	0.04409	25	24	11	0	0	0.44	0.96
CHO	500.147	0.01024	29	24	8	0	0	0.27586	0.82759
CHO	500.168	0.02585	26	28	10	0	0	0.38462	1.07692
CHO	500.205	0.01417	27	32	9	0	0	0.33333	1.18519
CHO	500.241	0.00538	28	36	8	0	0	0.28571	1.28571
CHO	500.262	0.00753	25	40	10	0	0	0.4	1.6
CHO	500.277	0.02016	29	40	7	0	0	0.24138	1.37931
CHO	500.299	0.00744	26	44	9	0	0	0.34615	1.69231
CHO	500.314	0.03088	30	44	6	0	0	0.2	1.46667
CHO	500.335	0.00727	27	48	8	0	0	0.2963	1.77778
CHO	500.371	0.00856	28	52	7	0	0	0.25	1.85714
CHO	502.038	0.00698	22	14	14	0	0	0.63636	0.63636
CHO	502.053	0.00825	26	14	11	0	0	0.42308	0.53846
CHO	502.075	0.02702	23	18	13	0	0	0.56522	0.78261
CHO	502.09	0.01757	27	18	10	0	0	0.37037	0.66667
CHO	502.111	0.04171	24	22	12	0	0	0.5	0.91667
CHO	502.126	0.01718	28	22	9	0	0	0.32143	0.78571
CHO	502.148	0.02875	25	26	11	0	0	0.44	1.04
CHO	502.184	0.01572	26	30	10	0	0	0.38462	1.15385
CHO	502.199	0.00593	30	30	7	0	0	0.23333	1
CHO	502.22	0.0115	27	34	9	0	0	0.33333	1.25926
CHO	502.257	0.01132	28	38	8	0	0	0.28571	1.35714
CHO	502.293	0.01978	29	42	7	0	0	0.24138	1.44828
CHO	502.314	0.00835	26	46	9	0	0	0.34615	1.76923
CHO	502.33	0.0384	30	46	6	0	0	0.2	1.53333
CHO	504.054	0.01138	22	16	14	0	0	0.63636	0.72727
CHO	504.069	0.01777	26	16	11	0	0	0.42308	0.61538
CHO	504.09	0.02805	23	20	13	0	0	0.56522	0.86957
CHO	504.106	0.02644	27	20	10	0	0	0.37037	0.74074
CHO	504.127	0.02859	24	24	12	0	0	0.5	1
CHO	504.142	0.02361	28	24	9	0	0	0.32143	0.85714
CHO	504.163	0.02137	25	28	11	0	0	0.44	1.12
CHO	504.179	0.01033	29	28	8	0	0	0.27586	0.96552
CHO	504.2	0.0131	26	32	10	0	0	0.38462	1.23077
CHO	504.236	0.01106	27	36	9	0	0	0.33333	1.33333
CHO	504.272	0.01779	28	40	8	0	0	0.28571	1.42857
CHO	504.309	0.01901	29	44	7	0	0	0.24138	1.51724
CHO	504.345	0.02057	30	48	6	0	0	0.2	1.6
CHO	506.07	0.0103	22	18	14	0	0	0.63636	0.81818
CHO	506.085	0.02663	26	18	11	0	0	0.42308	0.69231
CHO	506.121	0.03636	27	22	10	0	0	0.37037	0.81481
CHO	506.142	0.02132	24	26	12	0	0	0.5	1.08333
CHO	506.158	0.0231	28	26	9	0	0	0.32143	0.92857
CHO	506.179	0.01364	25	30	11	0	0	0.44	1.2
CHO	506.215	0.00736	26	34	10	0	0	0.38462	1.30769
CHO	506.252	0.00814	27	38	9	0	0	0.33333	1.40741
CHO	506.288	0.01282	28	42	8	0	0	0.28571	1.5
CHO	506.324	0.01422	29	46	7	0	0	0.24138	1.58621
CHO	506.361	0.00836	30	50	6	0	0	0.2	1.66667
CHO	508.028	0.00615	24	12	13	0	0	0.54167	0.5
CHO	508.064	0.0248	25	16	12	0	0	0.48	0.64
CHO	508.085	0.00833	22	20	14	0	0	0.63636	0.90909
CHO	508.101	0.04084	26	20	11	0	0	0.42308	0.76923
CHO	508.122	0.01529	23	24	13	0	0	0.56522	1.04348
CHO	508.137	0.03915	27	24	10	0	0	0.37037	0.88889
CHO	508.158	0.01059	24	28	12	0	0	0.5	1.16667
CHO	508.173	0.02353	28	28	9	0	0	0.32143	1
CHO	508.194	0.00678	25	32	11	0	0	0.44	1.28
CHO	508.209	0.00912	29	32	8	0	0	0.27586	1.10345
CHO	508.267	0.0097	27	40	9	0	0	0.33333	1.48148
CHO	508.304	0.01043	28	44	8	0	0	0.28571	1.57143
CHO	508.34	0.00719	29	48	7	0	0	0.24138	1.65517
CHO	508.376	0.01065	30	52	6	0	0	0.2	1.73333
CHO	508.522	0.00986	34	68	2	0	0	0.05882	2
CHO	510.043	0.01584	24	14	13	0	0	0.54167	0.58333
CHO	510.08	0.03646	25	18	12	0	0	0.48	0.72
CHO	510.116	0.05111	26	22	11	0	0	0.42308	0.84615
CHO	510.153	0.03744	27	26	10	0	0	0.37037	0.96296
CHO	510.174	0.00839	24	30	12	0	0	0.5	1.25
CHO	510.189	0.02099	28	30	9	0	0	0.32143	1.07143
CHO	510.247	0.00704	26	38	10	0	0	0.38462	1.46154
CHO	512.059	0.02326	24	16	13	0	0	0.54167	0.66667
CHO	512.074	0.01005	28	16	10	0	0	0.35714	0.57143
CHO	512.096	0.03927	25	20	12	0	0	0.48	0.8
CHO	512.111	0.0075	29	20	9	0	0	0.31034	0.68966
CHO	512.132	0.04676	26	24	11	0	0	0.42308	0.92308
CHO	512.168	0.03115	27	28	10	0	0	0.37037	1.03704
CHO	512.205	0.0111	28	32	9	0	0	0.32143	1.14286
CHO	512.226	0.00622	25	36	11	0	0	0.44	1.44
CHO	512.241	0.00773	29	36	8	0	0	0.27586	1.24138
CHO	512.262	0.00748	26	40	10	0	0	0.38462	1.53846
CHO	512.298	0.00762	27	44	9	0	0	0.33333	1.62963
CHO	512.335	0.00754	28	48	8	0	0	0.28571	1.71429
CHO	514.038	0.00756	23	14	14	0	0	0.6087	0.6087
CHO	514.054	0.0082	27	14	11	0	0	0.40741	0.51852
CHO	514.075	0.02475	24	18	13	0	0	0.54167	0.75
CHO	514.09	0.01445	28	18	10	0	0	0.35714	0.64286
CHO	514.111	0.04461	25	22	12	0	0	0.48	0.88
CHO	514.127	0.01084	29	22	9	0	0	0.31034	0.75862
CHO	514.148	0.03757	26	26	11	0	0	0.42308	1
CHO	514.184	0.01869	27	30	10	0	0	0.37037	1.11111
CHO	514.22	0.00723	28	34	9	0	0	0.32143	1.21429
CHO	514.257	0.01219	29	38	8	0	0	0.27586	1.31034
CHO	514.314	0.00969	27	46	9	0	0	0.33333	1.7037
CHO	514.33	0.00909	31	46	6	0	0	0.19355	1.48387
CHO	514.387	0.00595	29	54	7	0	0	0.24138	1.86207
CHO	516.069	0.01541	27	16	11	0	0	0.40741	0.59259
CHO	516.09	0.03396	24	20	13	0	0	0.54167	0.83333
CHO	516.106	0.02031	28	20	10	0	0	0.35714	0.71429
CHO	516.127	0.03769	25	24	12	0	0	0.48	0.96
CHO	516.142	0.01607	29	24	9	0	0	0.31034	0.82759
CHO	516.163	0.02222	26	28	11	0	0	0.42308	1.07692
CHO	516.178	0.00801	30	28	8	0	0	0.26667	0.93333
CHO	516.2	0.01468	27	32	10	0	0	0.37037	1.18519
CHO	516.221	0.00759	24	36	12	0	0	0.5	1.5
CHO	516.236	0.00815	28	36	9	0	0	0.32143	1.28571
CHO	516.257	0.00785	25	40	11	0	0	0.44	1.6
CHO	516.272	0.01483	29	40	8	0	0	0.27586	1.37931
CHO	516.294	0.00661	26	44	10	0	0	0.38462	1.69231
CHO	516.309	0.02327	30	44	7	0	0	0.23333	1.46667
CHO	516.33	0.00884	27	48	9	0	0	0.33333	1.77778
CHO	516.345	0.00759	31	48	6	0	0	0.19355	1.54839
CHO	518.049	0.01025	26	14	12	0	0	0.46154	0.53846
CHO	518.07	0.01094	23	18	14	0	0	0.6087	0.78261
CHO	518.085	0.02548	27	18	11	0	0	0.40741	0.66667
CHO	518.106	0.02351	24	22	13	0	0	0.54167	0.91667
CHO	518.121	0.02394	28	22	10	0	0	0.35714	0.78571
CHO	518.143	0.02421	25	26	12	0	0	0.48	1.04
CHO	518.158	0.01812	29	26	9	0	0	0.31034	0.89655
CHO	518.179	0.01656	26	30	11	0	0	0.42308	1.15385
CHO	518.215	0.01155	27	34	10	0	0	0.37037	1.25926
CHO	518.252	0.01013	28	38	9	0	0	0.32143	1.35714
CHO	518.288	0.01832	29	42	8	0	0	0.27586	1.44828
CHO	518.324	0.02573	30	46	7	0	0	0.23333	1.53333
CHO	520.049	0.00555	22	16	15	0	0	0.68182	0.72727
CHO	520.064	0.01763	26	16	12	0	0	0.46154	0.61538
CHO	520.085	0.01535	23	20	14	0	0	0.6087	0.86957
CHO	520.101	0.02995	27	20	11	0	0	0.40741	0.74074
CHO	520.122	0.01904	24	24	13	0	0	0.54167	1
CHO	520.137	0.02693	28	24	10	0	0	0.35714	0.85714
CHO	520.158	0.01642	25	28	12	0	0	0.48	1.12
CHO	520.173	0.01982	29	28	9	0	0	0.31034	0.96552
CHO	520.194	0.01103	26	32	11	0	0	0.42308	1.23077
CHO	520.209	0.00928	30	32	8	0	0	0.26667	1.06667
CHO	520.267	0.00727	28	40	9	0	0	0.32143	1.42857
CHO	520.304	0.01615	29	44	8	0	0	0.27586	1.51724
CHO	520.34	0.01702	30	48	7	0	0	0.23333	1.6
CHO	520.377	0.0069	31	52	6	0	0	0.19355	1.67742
CHO	522.065	0.0062	22	18	15	0	0	0.68182	0.81818
CHO	522.08	0.03238	26	18	12	0	0	0.46154	0.69231
CHO	522.101	0.00943	23	22	14	0	0	0.6087	0.95652
CHO	522.116	0.04012	27	22	11	0	0	0.40741	0.81481
CHO	522.137	0.01574	24	26	13	0	0	0.54167	1.08333
CHO	522.153	0.03048	28	26	10	0	0	0.35714	0.92857
CHO	522.174	0.00838	25	30	12	0	0	0.48	1.2
CHO	522.189	0.01228	29	30	9	0	0	0.31034	1.03448
CHO	522.247	0.00946	27	38	10	0	0	0.37037	1.40741
CHO	522.319	0.0126	29	46	8	0	0	0.27586	1.58621
CHO	522.537	0.00934	35	70	2	0	0	0.05714	2
CHO	524.059	0.01686	25	16	13	0	0	0.52	0.64
CHO	524.096	0.03466	26	20	12	0	0	0.46154	0.76923
CHO	524.111	0.00583	30	20	9	0	0	0.3	0.66667
CHO	524.132	0.04441	27	24	11	0	0	0.40741	0.88889
CHO	524.153	0.00832	24	28	13	0	0	0.54167	1.16667
CHO	524.168	0.03162	28	28	10	0	0	0.35714	1
CHO	524.205	0.01281	29	32	9	0	0	0.31034	1.10345
CHO	524.241	0.00557	30	36	8	0	0	0.26667	1.2
CHO	524.262	0.00989	27	40	10	0	0	0.37037	1.48148
CHO	524.335	0.00827	29	48	8	0	0	0.27586	1.65517
CHO	526.075	0.02508	25	18	13	0	0	0.52	0.72
CHO	526.111	0.04754	26	22	12	0	0	0.46154	0.84615
CHO	526.132	0.00694	23	26	14	0	0	0.6087	1.13043
CHO	526.148	0.03988	27	26	11	0	0	0.40741	0.96296
CHO	526.184	0.02722	28	30	10	0	0	0.35714	1.07143
CHO	526.22	0.00808	29	34	9	0	0	0.31034	1.17241
CHO	526.257	0.00664	30	38	8	0	0	0.26667	1.26667
CHO	526.293	0.00575	31	42	7	0	0	0.22581	1.35484
CHO	526.314	0.00738	28	46	9	0	0	0.32143	1.64286
CHO	528.054	0.01434	24	16	14	0	0	0.58333	0.66667
CHO	528.069	0.00832	28	16	11	0	0	0.39286	0.57143
CHO	528.091	0.03223	25	20	13	0	0	0.52	0.8
CHO	528.105	0.01142	29	20	10	0	0	0.34483	0.68966
CHO	528.127	0.03913	26	24	12	0	0	0.46154	0.92308
CHO	528.142	0.01018	30	24	9	0	0	0.3	0.8
CHO	528.163	0.03136	27	28	11	0	0	0.40741	1.03704
CHO	528.178	0.0066	31	28	8	0	0	0.25806	0.90323
CHO	528.2	0.0135	28	32	10	0	0	0.35714	1.14286
CHO	528.236	0.00671	29	36	9	0	0	0.31034	1.24138
CHO	528.257	0.00748	26	40	11	0	0	0.42308	1.53846
CHO	528.293	0.00648	27	44	10	0	0	0.37037	1.62963
CHO	530.07	0.01433	24	18	14	0	0	0.58333	0.75
CHO	530.085	0.0145	28	18	11	0	0	0.39286	0.64286
CHO	530.106	0.032	25	22	13	0	0	0.52	0.88
CHO	530.121	0.01741	29	22	10	0	0	0.34483	0.75862
CHO	530.142	0.03549	26	26	12	0	0	0.46154	1
CHO	530.158	0.01244	30	26	9	0	0	0.3	0.86667
CHO	530.179	0.01814	27	30	11	0	0	0.40741	1.11111
CHO	530.194	0.0072	31	30	8	0	0	0.25806	0.96774
CHO	530.215	0.00756	28	34	10	0	0	0.35714	1.21429
CHO	530.252	0.00802	29	38	9	0	0	0.31034	1.31034
CHO	530.273	0.00565	26	42	11	0	0	0.42308	1.61538
CHO	532.049	0.00713	23	16	15	0	0	0.65217	0.69565
CHO	532.064	0.01812	27	16	12	0	0	0.44444	0.59259
CHO	532.085	0.01751	24	20	14	0	0	0.58333	0.83333
CHO	532.101	0.02364	28	20	11	0	0	0.39286	0.71429
CHO	532.122	0.02653	25	24	13	0	0	0.52	0.96
CHO	532.158	0.02551	26	28	12	0	0	0.46154	1.07692
CHO	532.173	0.01322	30	28	9	0	0	0.3	0.93333
CHO	532.194	0.01405	27	32	11	0	0	0.40741	1.18519
CHO	532.231	0.00919	28	36	10	0	0	0.35714	1.28571
CHO	532.252	0.00745	25	40	12	0	0	0.48	1.6
CHO	532.267	0.01003	29	40	9	0	0	0.31034	1.37931
CHO	532.304	0.01381	30	44	8	0	0	0.26667	1.46667
CHO	532.34	0.00947	31	48	7	0	0	0.22581	1.54839
CHO	534.044	0.01085	26	14	13	0	0	0.5	0.53846
CHO	534.08	0.02534	27	18	12	0	0	0.44444	0.66667
CHO	534.101	0.016	24	22	14	0	0	0.58333	0.91667
CHO	534.116	0.03187	28	22	11	0	0	0.39286	0.78571
CHO	534.138	0.0194	25	26	13	0	0	0.52	1.04
CHO	534.153	0.02219	29	26	10	0	0	0.34483	0.89655
CHO	534.174	0.01413	26	30	12	0	0	0.46154	1.15385
CHO	534.21	0.00775	27	34	11	0	0	0.40741	1.25926
CHO	534.246	0.00854	28	38	10	0	0	0.35714	1.35714
CHO	534.283	0.0108	29	42	9	0	0	0.31034	1.44828
CHO	534.319	0.01789	30	46	8	0	0	0.26667	1.53333
CHO	536.059	0.01506	26	16	13	0	0	0.5	0.61538
CHO	536.08	0.00704	23	20	15	0	0	0.65217	0.86957
CHO	536.096	0.03287	27	20	12	0	0	0.44444	0.74074
CHO	536.132	0.04091	28	24	11	0	0	0.39286	0.85714
CHO	536.153	0.01198	25	28	13	0	0	0.52	1.12
CHO	536.168	0.02621	29	28	10	0	0	0.34483	0.96552
CHO	536.205	0.01095	30	32	9	0	0	0.3	1.06667
CHO	536.226	0.00749	27	36	11	0	0	0.40741	1.33333
CHO	536.241	0.00674	31	36	8	0	0	0.25806	1.16129
CHO	536.262	0.009	28	40	10	0	0	0.35714	1.42857
CHO	536.298	0.01364	29	44	9	0	0	0.31034	1.51724
CHO	536.553	0.00929	36	72	2	0	0	0.05556	2
CHO	538.075	0.02582	26	18	13	0	0	0.5	0.69231
CHO	538.096	0.00607	23	22	15	0	0	0.65217	0.95652
CHO	538.111	0.04186	27	22	12	0	0	0.44444	0.81481
CHO	538.126	0.00678	31	22	9	0	0	0.29032	0.70968
CHO	538.132	0.01	24	26	14	0	0	0.58333	1.08333
CHO	538.148	0.03606	28	26	11	0	0	0.39286	0.92857
CHO	538.184	0.02391	29	30	10	0	0	0.34483	1.03448
CHO	538.205	0.00783	26	34	12	0	0	0.46154	1.30769
CHO	538.221	0.00803	30	34	9	0	0	0.3	1.13333
CHO	538.278	0.00968	28	42	10	0	0	0.35714	1.5
CHO	538.314	0.00999	29	46	9	0	0	0.31034	1.58621
CHO	540.054	0.01232	25	16	14	0	0	0.56	0.64
CHO	540.069	0.00588	29	16	11	0	0	0.37931	0.55172
CHO	540.09	0.0324	26	20	13	0	0	0.5	0.76923
CHO	540.106	0.01029	30	20	10	0	0	0.33333	0.66667
CHO	540.127	0.03751	27	24	12	0	0	0.44444	0.88889
CHO	540.142	0.00777	31	24	9	0	0	0.29032	0.77419
CHO	540.163	0.03835	28	28	11	0	0	0.39286	1
CHO	540.184	0.00631	25	32	13	0	0	0.52	1.28
CHO	540.2	0.02054	29	32	10	0	0	0.34483	1.10345
CHO	540.236	0.00817	30	36	9	0	0	0.3	1.2
CHO	540.272	0.0068	31	40	8	0	0	0.25806	1.29032
CHO	540.293	0.00659	28	44	10	0	0	0.35714	1.57143
CHO	542.033	0.00877	24	14	15	0	0	0.625	0.58333
CHO	542.07	0.01815	25	18	14	0	0	0.56	0.72
CHO	542.085	0.00902	29	18	11	0	0	0.37931	0.62069
CHO	542.106	0.0353	26	22	13	0	0	0.5	0.84615
CHO	542.121	0.00999	30	22	10	0	0	0.33333	0.73333
CHO	542.143	0.03981	27	26	12	0	0	0.44444	0.96296
CHO	542.158	0.01027	31	26	9	0	0	0.29032	0.83871
CHO	542.179	0.02536	28	30	11	0	0	0.39286	1.07143
CHO	542.215	0.01129	29	34	10	0	0	0.34483	1.17241
CHO	542.288	0.00637	31	42	8	0	0	0.25806	1.35484
CHO	542.309	0.00647	28	46	10	0	0	0.35714	1.64286
CHO	544.086	0.02122	25	20	14	0	0	0.56	0.8
CHO	544.101	0.01885	29	20	11	0	0	0.37931	0.68966
CHO	544.122	0.03041	26	24	13	0	0	0.5	0.92308
CHO	544.137	0.01722	30	24	10	0	0	0.33333	0.8
CHO	544.158	0.0278	27	28	12	0	0	0.44444	1.03704
CHO	544.194	0.01574	28	32	11	0	0	0.39286	1.14286
CHO	544.267	0.00832	30	40	9	0	0	0.3	1.33333
CHO	544.288	0.00785	27	44	11	0	0	0.40741	1.62963
CHO	544.304	0.00848	31	44	8	0	0	0.25806	1.41935
CHO	544.325	0.00777	28	48	10	0	0	0.35714	1.71429
CHO	546.043	0.00874	27	14	13	0	0	0.48148	0.51852
CHO	546.065	0.00927	24	18	15	0	0	0.625	0.75
CHO	546.101	0.02299	25	22	14	0	0	0.56	0.88
CHO	546.116	0.02329	29	22	11	0	0	0.37931	0.75862
CHO	546.138	0.02504	26	26	13	0	0	0.5	1
CHO	546.153	0.0181	30	26	10	0	0	0.33333	0.86667
CHO	546.174	0.01823	27	30	12	0	0	0.44444	1.11111
CHO	546.21	0.00843	28	34	11	0	0	0.39286	1.21429
CHO	546.247	0.00942	29	38	10	0	0	0.34483	1.31034
CHO	546.268	0.00578	26	42	12	0	0	0.46154	1.61538
CHO	546.283	0.01142	30	42	9	0	0	0.3	1.4
CHO	546.319	0.01059	31	46	8	0	0	0.25806	1.48387
CHO	548.059	0.0134	27	16	13	0	0	0.48148	0.59259
CHO	548.08	0.00821	24	20	15	0	0	0.625	0.83333
CHO	548.096	0.02497	28	20	12	0	0	0.42857	0.71429
CHO	548.117	0.01855	25	24	14	0	0	0.56	0.96
CHO	548.132	0.02817	29	24	11	0	0	0.37931	0.82759
CHO	548.153	0.01618	26	28	13	0	0	0.5	1.07692
CHO	548.169	0.02096	30	28	10	0	0	0.33333	0.93333
CHO	548.19	0.01233	27	32	12	0	0	0.44444	1.18519
CHO	548.205	0.00956	31	32	9	0	0	0.29032	1.03226
CHO	548.226	0.00815	28	36	11	0	0	0.39286	1.28571
CHO	548.262	0.0088	29	40	10	0	0	0.34483	1.37931
CHO	548.299	0.0111	30	44	9	0	0	0.3	1.46667
CHO	548.335	0.01015	31	48	8	0	0	0.25806	1.54839
CHO	550.075	0.02553	27	18	13	0	0	0.48148	0.66667
CHO	550.111	0.03567	28	22	12	0	0	0.42857	0.78571
CHO	550.132	0.00924	25	26	14	0	0	0.56	1.04
CHO	550.148	0.03083	29	26	11	0	0	0.37931	0.89655
CHO	550.169	0.02146	26	30	13	0	0	0.5	1.15385
CHO	550.184	0.02007	30	30	10	0	0	0.33333	1
CHO	550.22	0.00881	31	34	9	0	0	0.29032	1.09677
CHO	550.278	0.00798	29	42	10	0	0	0.34483	1.44828
CHO	550.314	0.01032	30	46	9	0	0	0.3	1.53333
CHO	550.569	0.0106	37	74	2	0	0	0.05405	2
CHO	552.09	0.0312	27	20	13	0	0	0.48148	0.74074
CHO	552.106	0.00667	31	20	10	0	0	0.32258	0.64516
CHO	552.127	0.03688	28	24	12	0	0	0.42857	0.85714
CHO	552.142	0.0075	32	24	9	0	0	0.28125	0.75
CHO	552.163	0.02929	29	28	11	0	0	0.37931	0.96552
CHO	552.2	0.01564	30	32	10	0	0	0.33333	1.06667
CHO	554.07	0.02002	26	18	14	0	0	0.53846	0.69231
CHO	554.106	0.03013	27	22	13	0	0	0.48148	0.81481
CHO	554.121	0.00975	31	22	10	0	0	0.32258	0.70968
CHO	554.143	0.03656	28	26	12	0	0	0.42857	0.92857
CHO	554.179	0.02607	29	30	11	0	0	0.37931	1.03448
CHO	554.215	0.00985	30	34	10	0	0	0.33333	1.13333
CHO	554.309	0.00691	29	46	10	0	0	0.34483	1.58621
CHO	556.064	0.00847	29	16	12	0	0	0.41379	0.55172
CHO	556.085	0.02324	26	20	14	0	0	0.53846	0.76923
CHO	556.101	0.01108	30	20	11	0	0	0.36667	0.66667
CHO	556.122	0.03498	27	24	13	0	0	0.48148	0.88889
CHO	556.158	0.03393	28	28	12	0	0	0.42857	1
CHO	556.173	0.01171	32	28	9	0	0	0.28125	0.875
CHO	556.195	0.02112	29	32	11	0	0	0.37931	1.10345
CHO	556.231	0.00983	30	36	10	0	0	0.33333	1.2
CHO	556.289	0.00605	28	44	11	0	0	0.39286	1.57143
CHO	556.325	0.0076	29	48	10	0	0	0.34483	1.65517
CHO	558.08	0.01339	29	18	12	0	0	0.41379	0.62069
CHO	558.101	0.01914	26	22	14	0	0	0.53846	0.84615
CHO	558.116	0.01971	30	22	11	0	0	0.36667	0.73333
CHO	558.137	0.02603	27	26	13	0	0	0.48148	0.96296
CHO	558.174	0.02326	28	30	12	0	0	0.42857	1.07143
CHO	558.21	0.01313	29	34	11	0	0	0.37931	1.17241
CHO	558.247	0.00806	30	38	10	0	0	0.33333	1.26667
CHO	558.283	0.0067	31	42	9	0	0	0.29032	1.35484
CHO	558.319	0.00717	32	46	8	0	0	0.25	1.4375
CHO	560.059	0.0085	28	16	13	0	0	0.46429	0.57143
CHO	560.08	0.01432	25	20	15	0	0	0.6	0.8
CHO	560.117	0.02135	26	24	14	0	0	0.53846	0.92308
CHO	560.132	0.02135	30	24	11	0	0	0.36667	0.8
CHO	560.153	0.02384	27	28	13	0	0	0.48148	1.03704
CHO	560.168	0.02035	31	28	10	0	0	0.32258	0.90323
CHO	560.19	0.01689	28	32	12	0	0	0.42857	1.14286
CHO	560.205	0.00746	32	32	9	0	0	0.28125	1
CHO	560.262	0.00926	30	40	10	0	0	0.33333	1.33333
CHO	560.283	0.0086	27	44	12	0	0	0.44444	1.62963
CHO	562.06	0.00599	24	18	16	0	0	0.66667	0.75
CHO	562.075	0.01657	28	18	13	0	0	0.46429	0.64286
CHO	562.096	0.014	25	22	15	0	0	0.6	0.88
CHO	562.111	0.02678	29	22	12	0	0	0.41379	0.75862
CHO	562.132	0.01651	26	26	14	0	0	0.53846	1
CHO	562.147	0.02225	30	26	11	0	0	0.36667	0.86667
CHO	562.169	0.01212	27	30	13	0	0	0.48148	1.11111
CHO	562.184	0.01548	31	30	10	0	0	0.32258	0.96774
CHO	562.205	0.006	28	34	12	0	0	0.42857	1.21429
CHO	562.22	0.00683	32	34	9	0	0	0.28125	1.0625
CHO	562.278	0.00793	30	42	10	0	0	0.33333	1.4
CHO	564.091	0.02634	28	20	13	0	0	0.46429	0.71429
CHO	564.112	0.00714	25	24	15	0	0	0.6	0.96
CHO	564.148	0.01414	26	28	14	0	0	0.53846	1.07692
CHO	564.163	0.02723	30	28	11	0	0	0.36667	0.93333
CHO	564.184	0.01032	27	32	13	0	0	0.48148	1.18519
CHO	564.2	0.0138	31	32	10	0	0	0.32258	1.03226
CHO	564.221	0.00711	28	36	12	0	0	0.42857	1.28571
CHO	564.257	0.00775	29	40	11	0	0	0.37931	1.37931
CHO	564.294	0.00858	30	44	10	0	0	0.33333	1.46667
CHO	564.585	0.00857	38	76	2	0	0	0.05263	2
CHO	566.07	0.01521	27	18	14	0	0	0.51852	0.66667
CHO	566.106	0.0317	28	22	13	0	0	0.46429	0.78571
CHO	566.143	0.03208	29	26	12	0	0	0.41379	0.89655
CHO	566.164	0.0065	26	30	14	0	0	0.53846	1.15385
CHO	566.179	0.02015	30	30	11	0	0	0.36667	1
CHO	566.2	0.00857	27	34	13	0	0	0.48148	1.25926
CHO	566.215	0.0111	31	34	10	0	0	0.32258	1.09677
CHO	566.346	0.00791	31	50	9	0	0	0.29032	1.6129
CHO	568.122	0.03213	28	24	13	0	0	0.46429	0.85714
CHO	568.137	0.00785	32	24	10	0	0	0.3125	0.75
CHO	568.158	0.03277	29	28	12	0	0	0.41379	0.96552
CHO	568.173	0.00635	33	28	9	0	0	0.27273	0.84848
CHO	568.195	0.01666	30	32	11	0	0	0.36667	1.06667
CHO	568.231	0.00882	31	36	10	0	0	0.32258	1.16129
CHO	568.325	0.00708	30	48	10	0	0	0.33333	1.6
CHO	570.065	0.0082	26	18	15	0	0	0.57692	0.69231
CHO	570.08	0.00871	30	18	12	0	0	0.4	0.6
CHO	570.101	0.02339	27	22	14	0	0	0.51852	0.81481
CHO	570.137	0.03253	28	26	13	0	0	0.46429	0.92857
CHO	570.153	0.01315	32	26	10	0	0	0.3125	0.8125
CHO	570.174	0.02636	29	30	12	0	0	0.41379	1.03448
CHO	570.189	0.00702	33	30	9	0	0	0.27273	0.90909
CHO	570.21	0.01492	30	34	11	0	0	0.36667	1.13333
CHO	570.247	0.00735	31	38	10	0	0	0.32258	1.22581
CHO	570.283	0.00776	32	42	9	0	0	0.28125	1.3125
CHO	570.34	0.00982	30	50	10	0	0	0.33333	1.66667
CHO	572.059	0.00905	29	16	13	0	0	0.44828	0.55172
CHO	572.132	0.01899	31	24	11	0	0	0.35484	0.77419
CHO	572.153	0.02359	28	28	13	0	0	0.46429	1
CHO	572.168	0.01389	32	28	10	0	0	0.3125	0.875
CHO	572.189	0.01927	29	32	12	0	0	0.41379	1.10345
CHO	572.204	0.00768	33	32	9	0	0	0.27273	0.9697
CHO	572.226	0.00966	30	36	11	0	0	0.36667	1.2
CHO	572.262	0.00824	31	40	10	0	0	0.32258	1.29032
CHO	572.283	0.00645	28	44	12	0	0	0.42857	1.57143
CHO	574.111	0.02087	30	22	12	0	0	0.4	0.73333
CHO	574.132	0.02098	27	26	14	0	0	0.51852	0.96296
CHO	574.148	0.02225	31	26	11	0	0	0.35484	0.83871
CHO	574.169	0.02038	28	30	13	0	0	0.46429	1.07143
CHO	574.184	0.01406	32	30	10	0	0	0.3125	0.9375
CHO	574.205	0.01302	29	34	12	0	0	0.41379	1.17241
CHO	574.278	0.00656	31	42	10	0	0	0.32258	1.35484
CHO	574.299	0.00836	28	46	12	0	0	0.42857	1.64286
CHO	574.314	0.00696	32	46	9	0	0	0.28125	1.4375
CHO	574.351	0.00697	33	50	8	0	0	0.24242	1.51515
CHO	576.054	0.01099	28	16	14	0	0	0.5	0.57143
CHO	576.091	0.02094	29	20	13	0	0	0.44828	0.68966
CHO	576.112	0.01144	26	24	15	0	0	0.57692	0.92308
CHO	576.127	0.03004	30	24	12	0	0	0.4	0.8
CHO	576.163	0.02195	31	28	11	0	0	0.35484	0.90323
CHO	576.185	0.01037	28	32	13	0	0	0.46429	1.14286
CHO	576.199	0.01483	32	32	10	0	0	0.3125	1
CHO	576.236	0.00648	33	36	9	0	0	0.27273	1.09091
CHO	578.07	0.01956	28	18	14	0	0	0.5	0.64286
CHO	578.106	0.02749	29	22	13	0	0	0.44828	0.75862
CHO	578.143	0.03115	30	26	12	0	0	0.4	0.86667
CHO	578.179	0.01895	31	30	11	0	0	0.35484	0.96774
CHO	578.215	0.01038	32	34	10	0	0	0.3125	1.0625
CHO	578.309	0.00771	31	46	10	0	0	0.32258	1.48387
CHO	580.049	0.00948	27	16	15	0	0	0.55556	0.59259
CHO	580.085	0.02136	28	20	14	0	0	0.5	0.71429
CHO	580.122	0.03267	29	24	13	0	0	0.44828	0.82759
CHO	580.158	0.03057	30	28	12	0	0	0.4	0.93333
CHO	580.195	0.01699	31	32	11	0	0	0.35484	1.03226
CHO	582.065	0.01461	27	18	15	0	0	0.55556	0.66667
CHO	582.101	0.0254	28	22	14	0	0	0.5	0.78571
CHO	582.138	0.0269	29	26	13	0	0	0.44828	0.89655
CHO	582.174	0.0216	30	30	12	0	0	0.4	1
CHO	582.247	0.01065	32	38	10	0	0	0.3125	1.1875
CHO	584.059	0.00815	30	16	13	0	0	0.43333	0.53333
CHO	584.08	0.01487	27	20	15	0	0	0.55556	0.74074
CHO	584.096	0.01437	31	20	12	0	0	0.3871	0.64516
CHO	584.117	0.02452	28	24	14	0	0	0.5	0.85714
CHO	584.153	0.0228	29	28	13	0	0	0.44828	0.96552
CHO	584.226	0.01008	31	36	11	0	0	0.35484	1.16129
CHO	586.059	0.0079	26	18	16	0	0	0.61538	0.69231
CHO	586.075	0.0106	30	18	13	0	0	0.43333	0.6
CHO	586.096	0.01478	27	22	15	0	0	0.55556	0.81481
CHO	586.132	0.02563	28	26	14	0	0	0.5	0.92857
CHO	586.148	0.01811	32	26	11	0	0	0.34375	0.8125
CHO	586.169	0.02204	29	30	13	0	0	0.44828	1.03448
CHO	586.205	0.01426	30	34	12	0	0	0.4	1.13333
CHO	586.241	0.00651	31	38	11	0	0	0.35484	1.22581
CHO	588.054	0.00758	29	16	14	0	0	0.48276	0.55172
CHO	588.091	0.01528	30	20	13	0	0	0.43333	0.66667
CHO	588.127	0.02558	31	24	12	0	0	0.3871	0.77419
CHO	588.148	0.0137	28	28	14	0	0	0.5	1
CHO	588.184	0.01639	29	32	13	0	0	0.44828	1.10345
CHO	588.2	0.01082	33	32	10	0	0	0.30303	0.9697
CHO	588.314	0.01039	29	48	12	0	0	0.41379	1.65517
CHO	590.07	0.01182	29	18	14	0	0	0.48276	0.62069
CHO	590.106	0.02254	30	22	13	0	0	0.43333	0.73333
CHO	590.142	0.02515	31	26	12	0	0	0.3871	0.83871
CHO	590.164	0.01497	28	30	14	0	0	0.5	1.07143
CHO	590.179	0.0219	32	30	11	0	0	0.34375	0.9375
CHO	590.215	0.01026	33	34	10	0	0	0.30303	1.0303
CHO	592.085	0.01714	29	20	14	0	0	0.48276	0.68966
CHO	592.122	0.02665	30	24	13	0	0	0.43333	0.8
CHO	592.158	0.02612	31	28	12	0	0	0.3871	0.90323
CHO	592.195	0.01431	32	32	11	0	0	0.34375	1
CHO	592.252	0.00851	30	40	12	0	0	0.4	1.33333
CHO	592.289	0.00927	31	44	11	0	0	0.35484	1.41935
CHO	594.065	0.01324	28	18	15	0	0	0.53571	0.64286
CHO	594.101	0.02253	29	22	14	0	0	0.48276	0.75862
CHO	594.158	0.01151	27	30	15	0	0	0.55556	1.11111
CHO	594.174	0.02644	31	30	12	0	0	0.3871	0.96774
CHO	594.195	0.00804	28	34	14	0	0	0.5	1.21429
CHO	594.21	0.01057	32	34	11	0	0	0.34375	1.0625
CHO	596.117	0.02685	29	24	14	0	0	0.48276	0.82759
CHO	596.132	0.01286	33	24	11	0	0	0.33333	0.72727
CHO	596.153	0.02389	30	28	13	0	0	0.43333	0.93333
CHO	596.174	0.00895	27	32	15	0	0	0.55556	1.18519
CHO	596.19	0.01655	31	32	12	0	0	0.3871	1.03226
CHO	596.226	0.01154	32	36	11	0	0	0.34375	1.125
CHO	598.075	0.00788	31	18	13	0	0	0.41935	0.58065
CHO	598.111	0.01381	32	22	12	0	0	0.375	0.6875
CHO	598.132	0.02291	29	26	14	0	0	0.48276	0.89655
CHO	598.148	0.01413	33	26	11	0	0	0.33333	0.78788
CHO	598.169	0.02159	30	30	13	0	0	0.43333	1
CHO	598.205	0.012	31	34	12	0	0	0.3871	1.09677
CHO	600.091	0.01351	31	20	13	0	0	0.41935	0.64516
CHO	600.112	0.01662	28	24	15	0	0	0.53571	0.85714
CHO	600.148	0.02063	29	28	14	0	0	0.48276	0.96552
CHO	600.184	0.01377	30	32	13	0	0	0.43333	1.06667
CHO	600.2	0.01152	34	32	10	0	0	0.29412	0.94118
CHO	600.221	0.0124	31	36	12	0	0	0.3871	1.16129
CHO	600.33	0.00673	34	48	9	0	0	0.26471	1.41176
CHO	602.07	0.01664	30	18	14	0	0	0.46667	0.6
CHO	602.091	0.00782	27	22	16	0	0	0.59259	0.81481
CHO	602.127	0.01685	28	26	15	0	0	0.53571	0.92857
CHO	602.164	0.0133	29	30	14	0	0	0.48276	1.03448
CHO	602.179	0.01624	33	30	11	0	0	0.33333	0.90909
CHO	602.2	0.00857	30	34	13	0	0	0.43333	1.13333
CHO	602.215	0.00722	34	34	10	0	0	0.29412	1
CHO	602.33	0.01591	30	50	12	0	0	0.4	1.66667
CHO	604.106	0.01129	27	24	16	0	0	0.59259	0.88889
CHO	604.122	0.02608	31	24	13	0	0	0.41935	0.77419
CHO	604.143	0.01656	28	28	15	0	0	0.53571	1
CHO	604.158	0.01751	32	28	12	0	0	0.375	0.875
CHO	604.179	0.01413	29	32	14	0	0	0.48276	1.10345
CHO	604.195	0.01497	33	32	11	0	0	0.33333	0.9697
CHO	604.231	0.01014	34	36	10	0	0	0.29412	1.05882
CHO	606.065	0.01292	29	18	15	0	0	0.51724	0.62069
CHO	606.137	0.02911	31	26	13	0	0	0.41935	0.83871
CHO	606.158	0.00747	28	30	15	0	0	0.53571	1.07143
CHO	606.174	0.02451	32	30	12	0	0	0.375	0.9375
CHO	606.21	0.01236	33	34	11	0	0	0.33333	1.0303
CHO	606.304	0.00747	32	46	11	0	0	0.34375	1.4375
CHO	608.117	0.02644	30	24	14	0	0	0.46667	0.8
CHO	608.153	0.02891	31	28	13	0	0	0.41935	0.90323
CHO	608.19	0.01968	32	32	12	0	0	0.375	1
[truncated: 1,428 more rows]
